# Supplementary material for: KBG syndrome: videoconferencing and use of artificial intelligence driven facial phenotyping in 25 new patients
Source: Eur J Hum Genet. 2022 Aug 15;30(11):1244–54. doi: 10.1038/s41431-022-01171-1 (PMC9626563; doi:10.1038/s41431-022-01171-1)
Supplement: Supplementary file 2 — Supplementary Table 1 [file 41431_2022_1171_MOESM2_ESM.xlsx]

## Sheet: All variants
Individual	Gender	Age at time of videoconference	g.DNA (Hg19/GRCh37)	cDNA (NM_013275.5)	Protein Effect	Variant type	Mode of Inheritance	Classification	ACMG/AMP Guidelines	Sequencing method used to identify	Sequencing Company	Notes	GestaltMatcher Link
Individual A	Male	21-25years	NC_000016.9:g.89351932dup	c.1018dup	p.(Thr340Asnfs*9)	frameshift	unknown	Class 2: Likely pathogenic	PVS1 Very Strong; PS2 Strong; PM2 Moderate	Whole Genome Sequencing	Centogene	parents not tested for ANKRD11 - FISH testing reveals mother has paracentric inversion within distal long arm of chrom 15 and duplication in subtelomere of chrom 21 --> same in this patient; not found in father	https://db.gestaltmatcher.org/patients/5898
Individual B	Female	6-10years	NC_000016.9:g.89350619_89350622del	c.2329_2332del	p.(Glu0777Argfs*5)	frameshift	unknown	Class 1: pathogenic	PVS1 Very Strong; PS2 Strong; PM2 Moderate	Whole Exome Sequencing	Praxis Fur HumanGenetik	unsure if parents were tested	https://db.gestaltmatcher.org/patients/5899
Individual C	Male	6-10 years	NC_000016.9:g.89345596G>C	c.7354C>G	p.(Arg2452Gly)	missense	de novo	Class 2: Likely pathogenic	PS2 Strong	Whole Exome Sequencing	GeneDx	mother and father tested negative	https://db.gestaltmatcher.org/patients/5900
Individual D	Female	31-35 years	NC_000016.9:g.89347717_89347718del	c.5233_5234del	p.(Ser1745Hisfs*51)	frameshift	unknown	Class 1: pathogenic	PVS1 Very Strong; PM2 Moderate	unknown	Invitae		https://db.gestaltmatcher.org/patients/5901
Individual E	Female	5-10 years	NC_000016.9:g.89350544_89350547del	c.2404_2407del	p.(Leu802Lysfs*60)	frameshift	de novo	Class 1: pathogenic	PVS1 Very Strong; PS2 Strong; PM2 Moderate	Whole Exome Sequencing	Sanford Laboratories	mother and father tested negative	https://db.gestaltmatcher.org/patients/5902
Individual F	Female	21-25 years	NC_000016.9:g.89350773_89350774del	c.2177_2178del	p.(Lys0726Argfs*15)	frameshift	de novo	Class 1: pathogenic	PVS1 Very Strong; PS2 Strong; PM2 Moderate	Whole Exome Sequencing	Fulgent	mother and father tested negative	https://db.gestaltmatcher.org/patients/5903
Individual G	Male	5-10 years	NC_000016.9:g.89348460_89348461del	c.4489_4490del	p.(Arg1497Glyfs*56)	frameshift	de novo	Class 1: pathogenic	PVS1 Very Strong; PS2 Strong; PM2 Moderate	NGS targeting ANKRD11 gene	Bristol Genetics Laboratory	mother and father tested negative	https://db.gestaltmatcher.org/patients/5904
Individual H	Male	11-15 years	NC_000016.9:g.89335053G>A	c.7825C>T	p.(Gln2609*)	nonsense	de novo	Class 1: pathogenic	PVS1 Very Strong; PS2 Strong; PM2 Moderate	Clinical Diagnostic Exome Assay	Ambry Genetics	mother and father tested negative	https://db.gestaltmatcher.org/patients/4683
Individual I	Male	5-10 years	NC_000016.9:g.89341328C>T	c.7607G>A	p.(Arg2536Gln)	missense	de novo	Class 2: Likely pathogenic	PS2 Strong, PM2 Moderate	Sanger Sequencing	Sistemas Genomico	mother and father tested negative	https://db.gestaltmatcher.org/patients/5905
Individual J	Male	5-10 years	NC_000016.9:g.89349180_89349181del	c.3770_3771del	p.(Lys1257Argfs*25)	frameshift	de novo	Class 1: pathogenic	PVS1 Very Strong; PS2 Strong; PM2 Moderate	Whole Exome Sequencing	CombiMatrix	mother and father tested negative	https://db.gestaltmatcher.org/patients/5906
Individual K	Male	5-10 years	NC_000016.9:g.89351194C>T	c.1756G>A	p.(Val0586Met)	missense	maternal	Class 3: variant of uncertain signficance (VUS)	PP1, PP2	Rapid Whole Exome Sequencing	Prevention Genetics	son of Individual M, inherited maternally	https://db.gestaltmatcher.org/patients/5907
Individual L	Male	0-4 years	NC_000016.9:g.89351194C>T	c.1756G>A	p.(Val0586Met)	missense	maternal	Class 3: variant of uncertain signficance (VUS)	PP1, PP2	Rapid Whole Exome Sequencing	Prevention Genetics	brother of Individual K, inherited maternally	https://db.gestaltmatcher.org/patients/5908
Individual M	Female	36-40 years	NC_000016.9:g.89351194C>T	c.1756G>A	p.(Val0586Met)	missense	unknown	Class 3: variant of uncertain signficance (VUS)	PP1, PP2	Rapid Whole Exome Sequencing	Prevention Genetics	mother of Individuals K and L	https://db.gestaltmatcher.org/patients/5909
Individual N	Male	0-4 years	NC_000016.9:g.89350777_89350780del	c.2175_2178del	p.(Asn0725Lysfs*23)	frameshift	de novo	Class 1: pathogenic	PVS1 Very Strong; PS2 Strong; PM2 Moderate	Whole Exome Sequencing	GeneDx	mother and father tested negative	https://db.gestaltmatcher.org/patients/5910
Individual O	Male	21-25 years	NC_000016.9:g.89337242T>A	c.7789A>T	p.(Lys2597*)	nonsense	paternal	Class 2: Likely pathogenic	PVS1 Very Strong; PM2 Moderate	Whole Exome Sequencing	GeneDx	inherited paternally - son of individual P; mother does not have variant	https://db.gestaltmatcher.org/patients/5911
Individual P	Male	55-60 years	NC_000016.9:g.89337242T>A	c.7789A>T	p.(Lys2597*)	nonsense	unknown	variant, likely pathogenic	PVS1 Very Strong; PM2 Moderate	Whole Exome Sequencing	GeneDx	Father of individual O	https://db.gestaltmatcher.org/patients/3992
Individual Q	Female	11-15 years	NC_000016.9:g.89350677dup	c.2273dup	p.(Arg759Glu*23fs)	frameshift	unknown	Class 1: pathogenic	PVS1 Very Strong; PS2 Strong; PM2 Moderate	Sanger Sequencing	North West Thames Regional Genetics	unsure if parents were tested	https://db.gestaltmatcher.org/patients/5912
Individual R	Female	20-25 years	NC_000016.9:g.89346353_89346354insT	c.6596_6597insA	p.(Ala2201Cysfs*6)	frameshift	de novo	Class 1: pathogenic	PVS1 Very Strong; PS2 Strong; PM2 Moderate	unknown	NHS Grampian	mother and father tested negative	https://db.gestaltmatcher.org/patients/5913
Individual S	Female	11-15 years	NC_000016.9:g.89347291G>A	c.5659C>T	p.(Gln1887*)	nonsense	unknown	Class 1: pathogenic	PVS1 Very Strong; PS2 Strong; PM2 Moderate	cdls panel	Prevention Genetics	unsure if parents were tested	https://db.gestaltmatcher.org/patients/5914
Individual T	Male	5-10 years	NC_000016.9:g.89347723G>A	c.5227C>T	p.(Gln1743*)	nonsense	maternal	Class 1: pathogenic	PVS1 Very Strong; PM2 Moderate	Clinical Exome Sequence Analysis	GeneDx	son of mother U	https://db.gestaltmatcher.org/patients/5915
Individual U	Female	30-35 years	NC_000016.9:g.89347723G>A	c.5227C>T	p.(Gln1743*)	nonsense	unknown	Class 1: pathogenic	PVS1 Very Strong; PM2 Moderate	NextGen Seq	GeneDx	mother of individual T, showed a low-level mosaicism for Q1743X variant in her blood; father does not	https://db.gestaltmatcher.org/patients/5916
Individual V	Female	5-10 years	NC_000016.9:g.89350973G>C	c.1977C>G	p.(Tyr0659*)	nonsense	de novo	Class 2: likely pathogenic	PVS1 Very Strong; PS2 Strong; PM2 Moderate	Whole Exome Sequencing	Centogene	parents have not been tested	https://db.gestaltmatcher.org/patients/5917
Individual W	Male	5-10 years	NC_000016.9:g.89350540_89350543del	c.2409_2412del	p.(Glu805Argfs*57)	frameshift	de novo	Class 1: pathogenic	PVS1 Very Strong; PS2 Strong; PM2 Moderate	Whole Genome Sequencing confirmed by Sanger (part of 100,000 genomes proj)	Bristol Genetics Laboratory	mother and father tested negative	https://db.gestaltmatcher.org/patients/5918
Individual X	Female	16-20 years	NC_000016.9:g.89351062del	c.1893del	p.(Lys0631fs)	frameshift	de novo	Class 1: pathogenic	PVS1 Very Strong; PS2 Strong; PM2 Moderate	Sanger Sequencing	Viapath	mother and father tested negative	https://db.gestaltmatcher.org/patients/5919
Individual Y	Male	16-20 years	NC_000016.9:g.89349727_89349730del	c.3224_3227del	p.(Glu1075Glyfs*242)	frameshift	unknown	Class 1: pathogenic	PVS1 Very Strong; PM2 Moderate	Sanger Sequencing	Baylor Genetics	mother tested negative; father unknown	https://db.gestaltmatcher.org/patients/5920

## Sheet: Missense mutations
Chromosome	g.DNA (Hg19/GRCh37)	cDNA (NM_013275.5)	Protein Effect	Variant type	CADD_PHRED (v1.6)	Align GVGD (v2007)	SIFT (v6.2.0)	MutationTaster (v2013)	gnomAD-E AF	gnomAD-E AC	Tolerance of protein position (dn/ds)	SpliceAI: AL;DL;AG;DG	ClinVar
16	89351194C>T	c.1756G>A	p.(Val586Met)	Missense	23.9	Class C0 (GV: 235.27 - GD: 0.00)	Deleterious (score: 0.01)	Disease causing (prob: 0.607)	3.987e-06	1	1.18 (tolerant)	0.00;0.00;0.00;0.00	Not reported
16	89345596G>C	c.7354C>G	p.(Arg2452Gly)	Missense	25.7	Class C0 (GV: 353.86 - GD: 0.00)	Deleterious (score: 0)	Disease causing (prob: 1)	Absent	0	0.16 (highly intolerant)	0.00;0.00;0.00;0.00	Pathogenic (https://www.ncbi.nlm.nih.gov/clinvar/variation/429712/)
16	89341328C>T	c.7607G>A	p.(Arg2536Gln)	Missense	29	Class C0 (GV: 353.86 - GD: 0.00)	Tolerated (score: 0.05)	Disease causing (prob: 1)	Absent	0	0.18 (intolerant)	0.00;0.00;0.00;0.00	Uncertain significance (https://www.ncbi.nlm.nih.gov/clinvar/variation/1012410/)
