# Supplementary material for: KBG syndrome: videoconferencing and use of artificial intelligence driven facial phenotyping in 25 new patients
Source: Eur J Hum Genet. 2022 Aug 15;30(11):1244–54. doi: 10.1038/s41431-022-01171-1 (PMC9626563; doi:10.1038/s41431-022-01171-1)
Supplement: Supplementary file 3 — Supplementary Table 2 [file 41431_2022_1171_MOESM3_ESM.xlsx]

## Sheet: clinvar_20220413.list3.hg19_mul
Chr	Start	End	Ref	Alt	Func.refGene	Gene.refGene	GeneDetail.refGene	ExonicFunc.refGene	AAChange.refGene	AA	Polyphen2_HDIV_pred	SIFT_pred	M-CAP_pred	MPC_score	GERP++_RS	CADD_phred	gnomAD_genome_ALL	Clinvar	InterVar	Consensus Classification
16	89383351	89383351	G	C	exonic	ANKRD11	.	nonsynonymous SNV	ANKRD11:NM_001256183:exon3:c.C77G:p.T26S,ANKRD11:NM_013275:exon3:c.C77G:p.T26S,ANKRD11:NM_001256182:exon4:c.C77G:p.T26S	p.T26S	P	T	T	1.736	4.9	20.4	.	Uncertain_significance	Uncertain_significance	Benign
16	89383342	89383342	T	G	exonic	ANKRD11	.	nonsynonymous SNV	ANKRD11:NM_001256183:exon3:c.A86C:p.K29T,ANKRD11:NM_013275:exon3:c.A86C:p.K29T,ANKRD11:NM_001256182:exon4:c.A86C:p.K29T	p.K29T	D	D	D	1.07	4.9	32	.	Uncertain_significance	Uncertain_significance	VUS
16	89371740	89371740	-	T	exonic	ANKRD11	.	frameshift insertion	ANKRD11:NM_001256183:exon4:c.99dupA:p.V34Sfs*48,ANKRD11:NM_013275:exon4:c.99dupA:p.V34Sfs*48,ANKRD11:NM_001256182:exon5:c.99dupA:p.V34Sfs*48	p.V34Sfs*48	.	.	.	.	.	.	.	Likely_pathogenic	Pathogenic	VUS
16	89371724	89371724	G	A	exonic	ANKRD11	.	nonsynonymous SNV	ANKRD11:NM_001256183:exon4:c.C116T:p.T39I,ANKRD11:NM_013275:exon4:c.C116T:p.T39I,ANKRD11:NM_001256182:exon5:c.C116T:p.T39I	p.T39I	D	D	D	1.995	4.59	25.9	0.0002	Conflicting_interpretations_of_pathogenicity	Uncertain_significance	VUS
16	89371722	89371722	G	A	exonic	ANKRD11	.	nonsynonymous SNV	ANKRD11:NM_001256183:exon4:c.C118T:p.P40S,ANKRD11:NM_013275:exon4:c.C118T:p.P40S,ANKRD11:NM_001256182:exon5:c.C118T:p.P40S	p.P40S	D	T	D	1.931	4.59	25.4	.	Uncertain_significance	Uncertain_significance	VUS
16	89371704	89371704	C	T	exonic	ANKRD11	.	nonsynonymous SNV	ANKRD11:NM_001256183:exon4:c.G136A:p.D46N,ANKRD11:NM_013275:exon4:c.G136A:p.D46N,ANKRD11:NM_001256182:exon5:c.G136A:p.D46N	p.D46N	D	D	D	1.884	4.59	27	0.0007	Benign/Likely_benign	Likely_benign	VUS
16	89371691	89371691	T	A	exonic	ANKRD11	.	nonsynonymous SNV	ANKRD11:NM_001256183:exon4:c.A149T:p.E50V,ANKRD11:NM_013275:exon4:c.A149T:p.E50V,ANKRD11:NM_001256182:exon5:c.A149T:p.E50V	p.E50V	D	D	D	2.054	4.59	27.5	.	Uncertain_significance	Uncertain_significance	Pathogenic
16	89371680	89371680	G	A	exonic	ANKRD11	.	stopgain	ANKRD11:NM_001256183:exon4:c.C160T:p.R54X,ANKRD11:NM_013275:exon4:c.C160T:p.R54X,ANKRD11:NM_001256182:exon5:c.C160T:p.R54X	p.R54X	.	.	.	.	-0.906	35	.	Pathogenic	Pathogenic	VUS
16	89371644	89371644	C	T	exonic	ANKRD11	.	nonsynonymous SNV	ANKRD11:NM_001256183:exon4:c.G196A:p.A66T,ANKRD11:NM_013275:exon4:c.G196A:p.A66T,ANKRD11:NM_001256182:exon5:c.G196A:p.A66T	p.A66T	P	T	T	1.876	3.65	19.85	.	Uncertain_significance	Uncertain_significance	Benign
16	89371616	89371616	G	C	exonic	ANKRD11	.	nonsynonymous SNV	ANKRD11:NM_001256183:exon4:c.C224G:p.T75R,ANKRD11:NM_013275:exon4:c.C224G:p.T75R,ANKRD11:NM_001256182:exon5:c.C224G:p.T75R	p.T75R	D	D	D	2.052	4.85	32	.	Uncertain_significance	Uncertain_significance	Pathogenic
16	89371614	89371614	C	T	exonic	ANKRD11	.	nonsynonymous SNV	ANKRD11:NM_001256183:exon4:c.G226A:p.E76K,ANKRD11:NM_013275:exon4:c.G226A:p.E76K,ANKRD11:NM_001256182:exon5:c.G226A:p.E76K	p.E76K	B	D	D	1.955	4.85	34	.	Conflicting_interpretations_of_pathogenicity	Likely_pathogenic	VUS
16	89357569	89357569	C	-	exonic	ANKRD11	.	frameshift deletion	ANKRD11:NM_001256183:exon5:c.249delG:p.R84Gfs*40,ANKRD11:NM_013275:exon5:c.249delG:p.R84Gfs*40,ANKRD11:NM_001256182:exon6:c.249delG:p.R84Gfs*40	p.R84Gfs*40	.	.	.	.	.	.	.	Pathogenic	Pathogenic	VUS
16	89357544	89357544	G	A	exonic	ANKRD11	.	nonsynonymous SNV	ANKRD11:NM_001256183:exon5:c.C274T:p.R92W,ANKRD11:NM_013275:exon5:c.C274T:p.R92W,ANKRD11:NM_001256182:exon6:c.C274T:p.R92W	p.R92W	D	D	T	1.963	4.73	29.9	.	Uncertain_significance	Uncertain_significance	VUS
16	89357543	89357543	C	T	exonic	ANKRD11	.	nonsynonymous SNV	ANKRD11:NM_001256183:exon5:c.G275A:p.R92Q,ANKRD11:NM_013275:exon5:c.G275A:p.R92Q,ANKRD11:NM_001256182:exon6:c.G275A:p.R92Q	p.R92Q	D	D	T	1.963	5.74	32	9.704e-05	Benign	Likely_benign	VUS
16	89357538	89357538	C	G	exonic	ANKRD11	.	nonsynonymous SNV	ANKRD11:NM_001256183:exon5:c.G280C:p.A94P,ANKRD11:NM_013275:exon5:c.G280C:p.A94P,ANKRD11:NM_001256182:exon6:c.G280C:p.A94P	p.A94P	B	T	T	1.346	1.08	16.56	0.0005	Benign	Likely_benign	Benign
16	89357523	89357523	C	T	exonic	ANKRD11	.	nonsynonymous SNV	ANKRD11:NM_001256183:exon5:c.G295A:p.G99S,ANKRD11:NM_013275:exon5:c.G295A:p.G99S,ANKRD11:NM_001256182:exon6:c.G295A:p.G99S	p.G99S	D	D	T	1.937	5.74	31	.	Uncertain_significance	Uncertain_significance	VUS
16	89357517	89357517	C	A	exonic	ANKRD11	.	nonsynonymous SNV	ANKRD11:NM_001256183:exon5:c.G301T:p.G101W,ANKRD11:NM_013275:exon5:c.G301T:p.G101W,ANKRD11:NM_001256182:exon6:c.G301T:p.G101W	p.G101W	D	D	D	2.107	5.74	32	.	Uncertain_significance	Uncertain_significance	Pathogenic
16	89357517	89357517	C	T	exonic	ANKRD11	.	nonsynonymous SNV	ANKRD11:NM_001256183:exon5:c.G301A:p.G101R,ANKRD11:NM_013275:exon5:c.G301A:p.G101R,ANKRD11:NM_001256182:exon6:c.G301A:p.G101R	p.G101R	D	D	D	2.122	5.74	29.3	.	Likely_benign	Likely_benign	Pathogenic
16	89357445	89357445	C	T	exonic	ANKRD11	.	nonsynonymous SNV	ANKRD11:NM_001256183:exon5:c.G373A:p.A125T,ANKRD11:NM_013275:exon5:c.G373A:p.A125T,ANKRD11:NM_001256182:exon6:c.G373A:p.A125T	p.A125T	D	D	D	1.871	5.6	26.4	.	Likely_pathogenic	Uncertain_significance	VUS
16	89357442	89357442	C	G	exonic	ANKRD11	.	nonsynonymous SNV	ANKRD11:NM_001256183:exon5:c.G376C:p.E126Q,ANKRD11:NM_013275:exon5:c.G376C:p.E126Q,ANKRD11:NM_001256182:exon6:c.G376C:p.E126Q	p.E126Q	D	D	T	1.903	5.6	27.4	.	Uncertain_significance	Uncertain_significance	VUS
16	89357429	89357429	T	C	exonic	ANKRD11	.	nonsynonymous SNV	ANKRD11:NM_001256183:exon5:c.A389G:p.N130S,ANKRD11:NM_013275:exon5:c.A389G:p.N130S,ANKRD11:NM_001256182:exon6:c.A389G:p.N130S	p.N130S	D	D	T	1.634	5.6	25.6	.	Likely_benign	Likely_benign	VUS
16	89357222	89357222	T	C	exonic	ANKRD11	.	nonsynonymous SNV	ANKRD11:NM_001256183:exon6:c.A412G:p.K138E,ANKRD11:NM_013275:exon6:c.A412G:p.K138E,ANKRD11:NM_001256182:exon7:c.A412G:p.K138E	p.K138E	D	D	T	2.167	5.3	28.9	.	Uncertain_significance	Uncertain_significance	VUS
16	89357217	89357217	G	T	exonic	ANKRD11	.	nonsynonymous SNV	ANKRD11:NM_001256183:exon6:c.C417A:p.H139Q,ANKRD11:NM_013275:exon6:c.C417A:p.H139Q,ANKRD11:NM_001256182:exon7:c.C417A:p.H139Q	p.H139Q	D	D	D	1.818	0.339	23.6	.	Likely_benign	Likely_benign	VUS
16	89357210	89357210	G	A	exonic	ANKRD11	.	stopgain	ANKRD11:NM_001256183:exon6:c.C424T:p.Q142X,ANKRD11:NM_013275:exon6:c.C424T:p.Q142X,ANKRD11:NM_001256182:exon7:c.C424T:p.Q142X	p.Q142X	.	.	.	.	5.3	37	.	Pathogenic	Pathogenic	VUS
16	89357189	89357189	C	G	exonic	ANKRD11	.	nonsynonymous SNV	ANKRD11:NM_001256183:exon6:c.G445C:p.G149R,ANKRD11:NM_013275:exon6:c.G445C:p.G149R,ANKRD11:NM_001256182:exon7:c.G445C:p.G149R	p.G149R	D	D	D	2.125	5.3	25.1	.	Uncertain_significance	Uncertain_significance	Pathogenic
16	89357185	89357185	G	A	exonic	ANKRD11	.	nonsynonymous SNV	ANKRD11:NM_001256183:exon6:c.C449T:p.T150M,ANKRD11:NM_013275:exon6:c.C449T:p.T150M,ANKRD11:NM_001256182:exon7:c.C449T:p.T150M	p.T150M	D	D	D	1.991	5.3	27.1	3.236e-05	Uncertain_significance	Uncertain_significance	VUS
16	89357178	89357178	G	C	exonic	ANKRD11	.	nonsynonymous SNV	ANKRD11:NM_001256183:exon6:c.C456G:p.N152K,ANKRD11:NM_013275:exon6:c.C456G:p.N152K,ANKRD11:NM_001256182:exon7:c.C456G:p.N152K	p.N152K	D	D	T	1.097	4.34	25.4	.	Uncertain_significance	Uncertain_significance	VUS
16	89357133	89357146	ACGCTCGTTTCTCT	-	exonic	ANKRD11	.	frameshift deletion	ANKRD11:NM_001256183:exon6:c.488_501del:p.K163Rfs*43,ANKRD11:NM_013275:exon6:c.488_501del:p.K163Rfs*43,ANKRD11:NM_001256182:exon7:c.488_501del:p.K163Rfs*43	p.K163Rfs*43	.	.	.	.	.	.	.	Pathogenic	Pathogenic	VUS
16	89357132	89357132	C	T	exonic	ANKRD11	.	nonsynonymous SNV	ANKRD11:NM_001256183:exon6:c.G502A:p.G168R,ANKRD11:NM_013275:exon6:c.G502A:p.G168R,ANKRD11:NM_001256182:exon7:c.G502A:p.G168R	p.G168R	D	D	D	2.126	5.45	29.6	.	Uncertain_significance	Uncertain_significance	Pathogenic
16	89357113	89357113	C	A	exonic	ANKRD11	.	nonsynonymous SNV	ANKRD11:NM_001256183:exon6:c.G521T:p.R174L,ANKRD11:NM_013275:exon6:c.G521T:p.R174L,ANKRD11:NM_001256182:exon7:c.G521T:p.R174L	p.R174L	D	T	T	2.142	5.45	29.4	.	Uncertain_significance	Uncertain_significance	VUS
16	89357093	89357093	C	T	exonic	ANKRD11	.	nonsynonymous SNV	ANKRD11:NM_001256183:exon6:c.G541A:p.A181T,ANKRD11:NM_013275:exon6:c.G541A:p.A181T,ANKRD11:NM_001256182:exon7:c.G541A:p.A181T	p.A181T	D	D	T	1.917	4.5	25.5	.	Likely_benign	Likely_benign	VUS
16	89357066	89357066	C	A	exonic	ANKRD11	.	stopgain	ANKRD11:NM_001256183:exon6:c.G568T:p.E190X,ANKRD11:NM_013275:exon6:c.G568T:p.E190X,ANKRD11:NM_001256182:exon7:c.G568T:p.E190X	p.E190X	.	.	.	.	5.45	38	.	Pathogenic	Pathogenic	VUS
16	89357043	89357047	CTTGA	-	exonic	ANKRD11	.	frameshift deletion	ANKRD11:NM_001256183:exon6:c.587_591del:p.V196Gfs*13,ANKRD11:NM_013275:exon6:c.587_591del:p.V196Gfs*13,ANKRD11:NM_001256182:exon7:c.587_591del:p.V196Gfs*13	p.V196Gfs*13	.	.	.	.	.	.	.	Likely_pathogenic	Pathogenic	VUS
16	89355062	89355062	G	-	exonic	ANKRD11	.	frameshift deletion	ANKRD11:NM_001256183:exon7:c.618delC:p.H206Qfs*22,ANKRD11:NM_013275:exon7:c.618delC:p.H206Qfs*22,ANKRD11:NM_001256182:exon8:c.618delC:p.H206Qfs*22	p.H206Qfs*22	.	.	.	.	.	.	.	Pathogenic	Pathogenic	VUS
16	89355061	89355061	C	T	exonic	ANKRD11	.	nonsynonymous SNV	ANKRD11:NM_001256183:exon7:c.G619A:p.E207K,ANKRD11:NM_013275:exon7:c.G619A:p.E207K,ANKRD11:NM_001256182:exon8:c.G619A:p.E207K	p.E207K	D	D	D	2.054	5.76	32	.	Uncertain_significance	Uncertain_significance	Pathogenic
16	89355050	89355050	G	C	exonic	ANKRD11	.	nonsynonymous SNV	ANKRD11:NM_001256183:exon7:c.C630G:p.N210K,ANKRD11:NM_013275:exon7:c.C630G:p.N210K,ANKRD11:NM_001256182:exon8:c.C630G:p.N210K	p.N210K	D	D	D	2.087	4.56	26.7	.	Uncertain_significance	Uncertain_significance	Pathogenic
16	89355038	89355038	-	T	exonic	ANKRD11	.	stopgain	ANKRD11:NM_001256183:exon7:c.641dupA:p.Y214*,ANKRD11:NM_013275:exon7:c.641dupA:p.Y214*,ANKRD11:NM_001256182:exon8:c.641dupA:p.Y214*	p.Y214*	.	.	.	.	.	.	.	Pathogenic	Likely_pathogenic	VUS
16	89355034	89355034	C	T	exonic	ANKRD11	.	nonsynonymous SNV	ANKRD11:NM_001256183:exon7:c.G646A:p.V216I,ANKRD11:NM_013275:exon7:c.G646A:p.V216I,ANKRD11:NM_001256182:exon8:c.G646A:p.V216I	p.V216I	B	T	T	0.683	4.58	18.07	0.0002	Likely_benign	Likely_benign	Benign
16	89355006	89355006	G	A	exonic	ANKRD11	.	nonsynonymous SNV	ANKRD11:NM_001256183:exon7:c.C674T:p.A225V,ANKRD11:NM_013275:exon7:c.C674T:p.A225V,ANKRD11:NM_001256182:exon8:c.C674T:p.A225V	p.A225V	D	D	D	1.939	5.52	26.7	.	Likely_pathogenic	Uncertain_significance	VUS
16	89352570	89352570	C	A	exonic	ANKRD11	.	stopgain	ANKRD11:NM_001256183:exon8:c.G769T:p.G257X,ANKRD11:NM_013275:exon8:c.G769T:p.G257X,ANKRD11:NM_001256182:exon9:c.G769T:p.G257X	p.G257X	.	.	.	.	6.11	37	.	Pathogenic	Pathogenic	VUS
16	89352530	89352530	G	A	exonic	ANKRD11	.	nonsynonymous SNV	ANKRD11:NM_001256183:exon8:c.C809T:p.P270L,ANKRD11:NM_013275:exon8:c.C809T:p.P270L,ANKRD11:NM_001256182:exon9:c.C809T:p.P270L	p.P270L	D	D	D	1.974	6.11	29.3	.	Conflicting_interpretations_of_pathogenicity	Uncertain_significance	VUS
16	89352515	89352515	T	C	exonic	ANKRD11	.	nonsynonymous SNV	ANKRD11:NM_001256183:exon8:c.A824G:p.N275S,ANKRD11:NM_013275:exon8:c.A824G:p.N275S,ANKRD11:NM_001256182:exon9:c.A824G:p.N275S	p.N275S	B	T	D	0.664	-8.55	0.062	6.464e-05	Benign	Likely_benign	Benign
16	89352501	89352501	C	A	exonic	ANKRD11	.	nonsynonymous SNV	ANKRD11:NM_001256183:exon8:c.G838T:p.V280L,ANKRD11:NM_013275:exon8:c.G838T:p.V280L,ANKRD11:NM_001256182:exon9:c.G838T:p.V280L	p.V280L	P	T	T	1.861	5.9	22.6	0.0001	Likely_benign	Likely_benign	Benign
16	89352472	89352472	G	T	exonic	ANKRD11	.	stopgain	ANKRD11:NM_001256183:exon8:c.C867A:p.Y289X,ANKRD11:NM_013275:exon8:c.C867A:p.Y289X,ANKRD11:NM_001256182:exon9:c.C867A:p.Y289X	p.Y289X	.	.	.	.	2.58	35	.	Pathogenic	Pathogenic	VUS
16	89352471	89352471	T	C	exonic	ANKRD11	.	nonsynonymous SNV	ANKRD11:NM_001256183:exon8:c.A868G:p.T290A,ANKRD11:NM_013275:exon8:c.A868G:p.T290A,ANKRD11:NM_001256182:exon9:c.A868G:p.T290A	p.T290A	P	D	T	1.908	5.9	23.1	3.231e-05	Likely_benign	Likely_benign	VUS
16	89352453	89352453	A	G	exonic	ANKRD11	.	nonsynonymous SNV	ANKRD11:NM_001256183:exon8:c.T886C:p.S296P,ANKRD11:NM_013275:exon8:c.T886C:p.S296P,ANKRD11:NM_001256182:exon9:c.T886C:p.S296P	p.S296P	D	D	T	2.084	4.81	25.5	.	Uncertain_significance	Uncertain_significance	VUS
16	89352449	89352449	G	A	exonic	ANKRD11	.	nonsynonymous SNV	ANKRD11:NM_001256183:exon8:c.C890T:p.T297M,ANKRD11:NM_013275:exon8:c.C890T:p.T297M,ANKRD11:NM_001256182:exon9:c.C890T:p.T297M	p.T297M	D	D	T	1.977	5.79	31	0.0006	Benign/Likely_benign	Likely_benign	VUS
16	89352035	89352035	T	-	exonic	ANKRD11	.	frameshift deletion	ANKRD11:NM_001256183:exon9:c.915delA:p.P306Hfs*62,ANKRD11:NM_013275:exon9:c.915delA:p.P306Hfs*62,ANKRD11:NM_001256182:exon10:c.915delA:p.P306Hfs*62	p.P306Hfs*62	.	.	.	.	.	.	.	Pathogenic	Likely_pathogenic	VUS
16	89352034	89352056	GTGCGTCTTCCTCTTCTGAGCTC	-	exonic	ANKRD11	.	frameshift deletion	ANKRD11:NM_001256183:exon9:c.894_916del:p.E298Dfs*43,ANKRD11:NM_013275:exon9:c.894_916del:p.E298Dfs*43,ANKRD11:NM_001256182:exon10:c.894_916del:p.E298Dfs*43	p.E298Dfs*43	.	.	.	.	.	.	.	Pathogenic	Pathogenic	VUS
16	89351973	89351973	C	-	exonic	ANKRD11	.	frameshift deletion	ANKRD11:NM_001256183:exon9:c.977delG:p.G326Afs*42,ANKRD11:NM_013275:exon9:c.977delG:p.G326Afs*42,ANKRD11:NM_001256182:exon10:c.977delG:p.G326Afs*42	p.G326Afs*42	.	.	.	.	.	.	.	Likely_pathogenic	Pathogenic	VUS
16	89351962	89351962	T	C	exonic	ANKRD11	.	nonsynonymous SNV	ANKRD11:NM_001256183:exon9:c.A988G:p.K330E,ANKRD11:NM_013275:exon9:c.A988G:p.K330E,ANKRD11:NM_001256182:exon10:c.A988G:p.K330E	p.K330E	D	T	T	2.167	5.72	24.1	.	Uncertain_significance	Uncertain_significance	VUS
16	89351957	89351970	GGCCTTGTGCTTGA	-	exonic	ANKRD11	.	frameshift deletion	ANKRD11:NM_001256183:exon9:c.980_993del:p.L327Qfs*17,ANKRD11:NM_013275:exon9:c.980_993del:p.L327Qfs*17,ANKRD11:NM_001256182:exon10:c.980_993del:p.L327Qfs*17	p.L327Qfs*17	.	.	.	.	.	.	.	Pathogenic	Likely_pathogenic	VUS
16	89351952	89351952	T	-	exonic	ANKRD11	.	frameshift deletion	ANKRD11:NM_001256183:exon9:c.998delA:p.N333Tfs*35,ANKRD11:NM_013275:exon9:c.998delA:p.N333Tfs*35,ANKRD11:NM_001256182:exon10:c.998delA:p.N333Tfs*35	p.N333Tfs*35	.	.	.	.	.	.	.	Pathogenic	Pathogenic	VUS
16	89351941	89351941	G	A	exonic	ANKRD11	.	stopgain	ANKRD11:NM_001256183:exon9:c.C1009T:p.Q337X,ANKRD11:NM_013275:exon9:c.C1009T:p.Q337X,ANKRD11:NM_001256182:exon10:c.C1009T:p.Q337X	p.Q337X	.	.	.	.	5.72	37	.	Likely_pathogenic	Pathogenic	VUS
16	89351923	89351923	C	T	exonic	ANKRD11	.	nonsynonymous SNV	ANKRD11:NM_001256183:exon9:c.G1027A:p.V343I,ANKRD11:NM_013275:exon9:c.G1027A:p.V343I,ANKRD11:NM_001256182:exon10:c.G1027A:p.V343I	p.V343I	D	D	D	1.534	3.77	23.2	0.0007	Benign/Likely_benign	Likely_benign	VUS
16	89351826	89351826	G	A	exonic	ANKRD11	.	nonsynonymous SNV	ANKRD11:NM_001256183:exon9:c.C1124T:p.T375M,ANKRD11:NM_013275:exon9:c.C1124T:p.T375M,ANKRD11:NM_001256182:exon10:c.C1124T:p.T375M	p.T375M	D	D	T	0.969	5.4	16.52	6.47e-05	Likely_benign	Likely_benign	VUS
16	89351822	89351826	TTTCG	-	exonic	ANKRD11	.	frameshift deletion	ANKRD11:NM_001256183:exon9:c.1124_1128del:p.T375Ifs*3,ANKRD11:NM_013275:exon9:c.1124_1128del:p.T375Ifs*3,ANKRD11:NM_001256182:exon10:c.1124_1128del:p.T375Ifs*3	p.T375Ifs*3	.	.	.	.	.	.	.	Pathogenic	Pathogenic	VUS
16	89351817	89351817	T	C	exonic	ANKRD11	.	nonsynonymous SNV	ANKRD11:NM_001256183:exon9:c.A1133G:p.N378S,ANKRD11:NM_013275:exon9:c.A1133G:p.N378S,ANKRD11:NM_001256182:exon10:c.A1133G:p.N378S	p.N378S	P	T	T	0.67	1.93	8.147	0.0002	Uncertain_significance	Likely_benign	Benign
16	89351803	89351803	-	A	exonic	ANKRD11	.	frameshift insertion	ANKRD11:NM_001256183:exon9:c.1146dupT:p.I383Yfs*7,ANKRD11:NM_013275:exon9:c.1146dupT:p.I383Yfs*7,ANKRD11:NM_001256182:exon10:c.1146dupT:p.I383Yfs*7	p.I383Yfs*7	.	.	.	.	.	.	.	Pathogenic	Pathogenic	VUS
16	89351763	89351763	G	A	exonic	ANKRD11	.	nonsynonymous SNV	ANKRD11:NM_001256183:exon9:c.C1187T:p.T396M,ANKRD11:NM_013275:exon9:c.C1187T:p.T396M,ANKRD11:NM_001256182:exon10:c.C1187T:p.T396M	p.T396M	D	D	T	1.977	5.4	26.6	.	Uncertain_significance	Likely_benign	VUS
16	89351746	89351749	CTTT	-	exonic	ANKRD11	.	frameshift deletion	ANKRD11:NM_001256183:exon9:c.1201_1204del:p.K401Rfs*25,ANKRD11:NM_013275:exon9:c.1201_1204del:p.K401Rfs*25,ANKRD11:NM_001256182:exon10:c.1201_1204del:p.K401Rfs*25	p.K401Rfs*25	.	.	.	.	.	.	.	Pathogenic	Pathogenic	VUS
16	89351692	89351692	C	T	exonic	ANKRD11	.	nonsynonymous SNV	ANKRD11:NM_001256183:exon9:c.G1258A:p.V420M,ANKRD11:NM_013275:exon9:c.G1258A:p.V420M,ANKRD11:NM_001256182:exon10:c.G1258A:p.V420M	p.V420M	B	D	T	0.085	3.44	13.49	0.0004	Benign/Likely_benign	Uncertain_significance	Benign
16	89351669	89351670	TC	-	exonic	ANKRD11	.	frameshift deletion	ANKRD11:NM_001256183:exon9:c.1280_1281del:p.R427Tfs*10,ANKRD11:NM_013275:exon9:c.1280_1281del:p.R427Tfs*10,ANKRD11:NM_001256182:exon10:c.1280_1281del:p.R427Tfs*10	p.R427Tfs*10	.	.	.	.	.	.	.	Pathogenic	Pathogenic	VUS
16	89351664	89351665	GA	-	exonic	ANKRD11	.	frameshift deletion	ANKRD11:NM_001256183:exon9:c.1285_1286del:p.S429Gfs*8,ANKRD11:NM_013275:exon9:c.1285_1286del:p.S429Gfs*8,ANKRD11:NM_001256182:exon10:c.1285_1286del:p.S429Gfs*8	p.S429Gfs*8	.	.	.	.	.	.	.	Likely_pathogenic	Pathogenic	VUS
16	89351664	89351664	G	A	exonic	ANKRD11	.	nonsynonymous SNV	ANKRD11:NM_001256183:exon9:c.C1286T:p.S429L,ANKRD11:NM_013275:exon9:c.C1286T:p.S429L,ANKRD11:NM_001256182:exon10:c.C1286T:p.S429L	p.S429L	D	D	T	0.386	5.47	21.8	.	Uncertain_significance	Uncertain_significance	VUS
16	89351632	89351632	G	A	exonic	ANKRD11	.	stopgain	ANKRD11:NM_001256183:exon9:c.C1318T:p.R440X,ANKRD11:NM_013275:exon9:c.C1318T:p.R440X,ANKRD11:NM_001256182:exon10:c.C1318T:p.R440X	p.R440X	.	.	.	.	4.48	34	.	Pathogenic	Pathogenic	VUS
16	89351606	89351606	C	A	exonic	ANKRD11	.	nonsynonymous SNV	ANKRD11:NM_001256183:exon9:c.G1344T:p.Q448H,ANKRD11:NM_013275:exon9:c.G1344T:p.Q448H,ANKRD11:NM_001256182:exon10:c.G1344T:p.Q448H	p.Q448H	D	T	D	0.43	2.33	18.02	.	Uncertain_significance	Uncertain_significance	VUS
16	89351595	89351595	T	-	exonic	ANKRD11	.	frameshift deletion	ANKRD11:NM_001256183:exon9:c.1355delA:p.N452Ifs*3,ANKRD11:NM_013275:exon9:c.1355delA:p.N452Ifs*3,ANKRD11:NM_001256182:exon10:c.1355delA:p.N452Ifs*3	p.N452Ifs*3	.	.	.	.	.	.	.	Pathogenic	Pathogenic	VUS
16	89351594	89351594	-	T	exonic	ANKRD11	.	frameshift insertion	ANKRD11:NM_001256183:exon9:c.1355dupA:p.N452Kfs*2,ANKRD11:NM_013275:exon9:c.1355dupA:p.N452Kfs*2,ANKRD11:NM_001256182:exon10:c.1355dupA:p.N452Kfs*2	p.N452Kfs*2	.	.	.	.	.	.	.	Likely_pathogenic	Pathogenic	VUS
16	89351590	89351590	C	T	exonic	ANKRD11	.	nonsynonymous SNV	ANKRD11:NM_001256183:exon9:c.G1360A:p.V454M,ANKRD11:NM_013275:exon9:c.G1360A:p.V454M,ANKRD11:NM_001256182:exon10:c.G1360A:p.V454M	p.V454M	P	D	D	0.129	3.47	18.94	6.474e-05	Conflicting_interpretations_of_pathogenicity	Uncertain_significance	VUS
16	89351578	89351578	G	A	exonic	ANKRD11	.	stopgain	ANKRD11:NM_001256183:exon9:c.C1372T:p.R458X,ANKRD11:NM_013275:exon9:c.C1372T:p.R458X,ANKRD11:NM_001256182:exon10:c.C1372T:p.R458X	p.R458X	.	.	.	.	2.14	35	.	Pathogenic	Pathogenic	VUS
16	89351568	89351569	TC	-	exonic	ANKRD11	.	frameshift deletion	ANKRD11:NM_001256183:exon9:c.1381_1382del:p.E461Nfs*31,ANKRD11:NM_013275:exon9:c.1381_1382del:p.E461Nfs*31,ANKRD11:NM_001256182:exon10:c.1381_1382del:p.E461Nfs*31	p.E461Nfs*31	.	.	.	.	.	.	.	Pathogenic	Pathogenic	VUS
16	89351566	89351569	TTTC	-	exonic	ANKRD11	.	frameshift deletion	ANKRD11:NM_001256183:exon9:c.1381_1384del:p.E461Qfs*48,ANKRD11:NM_013275:exon9:c.1381_1384del:p.E461Qfs*48,ANKRD11:NM_001256182:exon10:c.1381_1384del:p.E461Qfs*48	p.E461Qfs*48	.	.	.	.	.	.	.	Pathogenic/Likely_pathogenic	Pathogenic	VUS
16	89351562	89351565	TTTG	-	exonic	ANKRD11	.	frameshift deletion	ANKRD11:NM_001256183:exon9:c.1385_1388del:p.T462Kfs*47,ANKRD11:NM_013275:exon9:c.1385_1388del:p.T462Kfs*47,ANKRD11:NM_001256182:exon10:c.1385_1388del:p.T462Kfs*47	p.T462Kfs*47	.	.	.	.	.	.	.	Pathogenic	Pathogenic	VUS
16	89351561	89351561	T	-	exonic	ANKRD11	.	frameshift deletion	ANKRD11:NM_001256183:exon9:c.1389delA:p.G464Afs*46,ANKRD11:NM_013275:exon9:c.1389delA:p.G464Afs*46,ANKRD11:NM_001256182:exon10:c.1389delA:p.G464Afs*46	p.G464Afs*46	.	.	.	.	.	.	.	Pathogenic	Pathogenic	VUS
16	89351549	89351549	A	-	exonic	ANKRD11	.	frameshift deletion	ANKRD11:NM_001256183:exon9:c.1401delT:p.R468Afs*42,ANKRD11:NM_013275:exon9:c.1401delT:p.R468Afs*42,ANKRD11:NM_001256182:exon10:c.1401delT:p.R468Afs*42	p.R468Afs*42	.	.	.	.	.	.	.	Pathogenic	Pathogenic	VUS
16	89351548	89351548	G	A	exonic	ANKRD11	.	nonsynonymous SNV	ANKRD11:NM_001256183:exon9:c.C1402T:p.R468C,ANKRD11:NM_013275:exon9:c.C1402T:p.R468C,ANKRD11:NM_001256182:exon10:c.C1402T:p.R468C	p.R468C	D	D	D	0.528	5.49	25.7	.	Uncertain_significance	Uncertain_significance	VUS
16	89351547	89351547	C	T	exonic	ANKRD11	.	nonsynonymous SNV	ANKRD11:NM_001256183:exon9:c.G1403A:p.R468H,ANKRD11:NM_013275:exon9:c.G1403A:p.R468H,ANKRD11:NM_001256182:exon10:c.G1403A:p.R468H	p.R468H	D	D	D	0.5	4.54	24.6	.	Likely_benign	Uncertain_significance	VUS
16	89351531	89351531	G	T	exonic	ANKRD11	.	nonsynonymous SNV	ANKRD11:NM_001256183:exon9:c.C1419A:p.S473R,ANKRD11:NM_013275:exon9:c.C1419A:p.S473R,ANKRD11:NM_001256182:exon10:c.C1419A:p.S473R	p.S473R	D	D	D	0.132	-3.59	10.66	.	Uncertain_significance	Likely_benign	VUS
16	89351527	89351527	-	G	exonic	ANKRD11	.	frameshift insertion	ANKRD11:NM_001256183:exon9:c.1422dupC:p.K475Qfs*18,ANKRD11:NM_013275:exon9:c.1422dupC:p.K475Qfs*18,ANKRD11:NM_001256182:exon10:c.1422dupC:p.K475Qfs*18	p.K475Qfs*18	.	.	.	.	.	.	.	Pathogenic	Pathogenic	VUS
16	89351525	89351525	C	A	exonic	ANKRD11	.	nonsynonymous SNV	ANKRD11:NM_001256183:exon9:c.G1425T:p.K475N,ANKRD11:NM_013275:exon9:c.G1425T:p.K475N,ANKRD11:NM_001256182:exon10:c.G1425T:p.K475N	p.K475N	P	D	D	0.477	2.51	19.81	.	Uncertain_significance	Uncertain_significance	VUS
16	89351520	89351520	C	G	exonic	ANKRD11	.	nonsynonymous SNV	ANKRD11:NM_001256183:exon9:c.G1430C:p.C477S,ANKRD11:NM_013275:exon9:c.G1430C:p.C477S,ANKRD11:NM_001256182:exon10:c.G1430C:p.C477S	p.C477S	D	D	D	0.45	5.33	23.6	.	Likely_benign	Likely_benign	VUS
16	89351518	89351518	A	G	exonic	ANKRD11	.	nonsynonymous SNV	ANKRD11:NM_001256183:exon9:c.T1432C:p.S478P,ANKRD11:NM_013275:exon9:c.T1432C:p.S478P,ANKRD11:NM_001256182:exon10:c.T1432C:p.S478P	p.S478P	D	D	D	0.473	4.4	22.5	.	Uncertain_significance	Uncertain_significance	VUS
16	89351487	89351488	CT	-	exonic	ANKRD11	.	frameshift deletion	ANKRD11:NM_001256183:exon9:c.1462_1463del:p.S488Wfs*4,ANKRD11:NM_013275:exon9:c.1462_1463del:p.S488Wfs*4,ANKRD11:NM_001256182:exon10:c.1462_1463del:p.S488Wfs*4	p.S488Wfs*4	.	.	.	.	.	.	.	Pathogenic	Pathogenic	VUS
16	89351472	89351473	CT	-	exonic	ANKRD11	.	frameshift deletion	ANKRD11:NM_001256183:exon9:c.1477_1478del:p.R493Gfs*85,ANKRD11:NM_013275:exon9:c.1477_1478del:p.R493Gfs*85,ANKRD11:NM_001256182:exon10:c.1477_1478del:p.R493Gfs*85	p.R493Gfs*85	.	.	.	.	.	.	.	Pathogenic	Pathogenic	VUS
16	89351468	89351468	G	C	exonic	ANKRD11	.	nonsynonymous SNV	ANKRD11:NM_001256183:exon9:c.C1482G:p.D494E,ANKRD11:NM_013275:exon9:c.C1482G:p.D494E,ANKRD11:NM_001256182:exon10:c.C1482G:p.D494E	p.D494E	D	T	T	0.106	5.58	22.5	.	Uncertain_significance	Uncertain_significance	Benign
16	89351427	89351427	A	-	exonic	ANKRD11	.	frameshift deletion	ANKRD11:NM_001256183:exon9:c.1523delT:p.V508Gfs*2,ANKRD11:NM_013275:exon9:c.1523delT:p.V508Gfs*2,ANKRD11:NM_001256182:exon10:c.1523delT:p.V508Gfs*2	p.V508Gfs*2	.	.	.	.	.	.	.	Pathogenic	Likely_pathogenic	VUS
16	89351418	89351418	T	C	exonic	ANKRD11	.	nonsynonymous SNV	ANKRD11:NM_001256183:exon9:c.A1532G:p.D511G,ANKRD11:NM_013275:exon9:c.A1532G:p.D511G,ANKRD11:NM_001256182:exon10:c.A1532G:p.D511G	p.D511G	D	D	D	0.51	5.58	26.7	.	Uncertain_significance	Uncertain_significance	VUS
16	89351392	89351392	C	-	exonic	ANKRD11	.	frameshift deletion	ANKRD11:NM_001256183:exon9:c.1558delG:p.A520Pfs*54,ANKRD11:NM_013275:exon9:c.1558delG:p.A520Pfs*54,ANKRD11:NM_001256182:exon10:c.1558delG:p.A520Pfs*54	p.A520Pfs*54	.	.	.	.	.	.	.	Pathogenic	Likely_pathogenic	VUS
16	89351391	89351391	G	A	exonic	ANKRD11	.	nonsynonymous SNV	ANKRD11:NM_001256183:exon9:c.C1559T:p.A520V,ANKRD11:NM_013275:exon9:c.C1559T:p.A520V,ANKRD11:NM_001256182:exon10:c.C1559T:p.A520V	p.A520V	P	T	T	0.434	4.76	19.76	.	Uncertain_significance	Uncertain_significance	Benign
16	89351379	89351379	G	A	exonic	ANKRD11	.	nonsynonymous SNV	ANKRD11:NM_001256183:exon9:c.C1571T:p.S524L,ANKRD11:NM_013275:exon9:c.C1571T:p.S524L,ANKRD11:NM_001256182:exon10:c.C1571T:p.S524L	p.S524L	D	D	D	0.386	4.76	23.9	.	Uncertain_significance	Uncertain_significance	VUS
16	89351373	89351373	T	A	exonic	ANKRD11	.	nonsynonymous SNV	ANKRD11:NM_001256183:exon9:c.A1577T:p.H526L,ANKRD11:NM_013275:exon9:c.A1577T:p.H526L,ANKRD11:NM_001256182:exon10:c.A1577T:p.H526L	p.H526L	D	D	D	0.431	4.61	23	0.0001	Likely_benign	Likely_benign	VUS
16	89351359	89351359	C	T	exonic	ANKRD11	.	nonsynonymous SNV	ANKRD11:NM_001256183:exon9:c.G1591A:p.A531T,ANKRD11:NM_013275:exon9:c.G1591A:p.A531T,ANKRD11:NM_001256182:exon10:c.G1591A:p.A531T	p.A531T	B	D	T	0.082	0.899	16.11	6.463e-05	Conflicting_interpretations_of_pathogenicity	Likely_benign	Benign
16	89351329	89351329	G	A	exonic	ANKRD11	.	stopgain	ANKRD11:NM_001256183:exon9:c.C1621T:p.Q541X,ANKRD11:NM_013275:exon9:c.C1621T:p.Q541X,ANKRD11:NM_001256182:exon10:c.C1621T:p.Q541X	p.Q541X	.	.	.	.	5.71	37	.	Pathogenic	Pathogenic	VUS
16	89351328	89351328	T	C	exonic	ANKRD11	.	nonsynonymous SNV	ANKRD11:NM_001256183:exon9:c.A1622G:p.Q541R,ANKRD11:NM_013275:exon9:c.A1622G:p.Q541R,ANKRD11:NM_001256182:exon10:c.A1622G:p.Q541R	p.Q541R	D	D	T	0.108	0.554	22.3	.	Uncertain_significance	Likely_benign	Benign
16	89351320	89351327	TGGTGTGC	-	exonic	ANKRD11	.	frameshift deletion	ANKRD11:NM_001256183:exon9:c.1623_1630del:p.H542Afs*34,ANKRD11:NM_013275:exon9:c.1623_1630del:p.H542Afs*34,ANKRD11:NM_001256182:exon10:c.1623_1630del:p.H542Afs*34	p.H542Afs*34	.	.	.	.	.	.	.	Pathogenic	Pathogenic	VUS
16	89351298	89351298	C	T	exonic	ANKRD11	.	stopgain	ANKRD11:NM_001256183:exon9:c.G1652A:p.W551X,ANKRD11:NM_013275:exon9:c.G1652A:p.W551X,ANKRD11:NM_001256182:exon10:c.G1652A:p.W551X	p.W551X	.	.	.	.	5.71	38	.	Pathogenic	Pathogenic	VUS
16	89351284	89351298	AAGAAATGGTTTTCC	-	exonic	ANKRD11	.	nonframeshift deletion	ANKRD11:NM_001256183:exon9:c.1652_1666del:p.W551_S555del,ANKRD11:NM_013275:exon9:c.1652_1666del:p.W551_S555del,ANKRD11:NM_001256182:exon10:c.1652_1666del:p.W551_S555del	p.W551_S555del	.	.	.	.	.	.	6.459e-05	Uncertain_significance	Uncertain_significance	VUS
16	89351273	89351273	C	T	exonic	ANKRD11	.	stopgain	ANKRD11:NM_001256183:exon9:c.G1677A:p.W559X,ANKRD11:NM_013275:exon9:c.G1677A:p.W559X,ANKRD11:NM_001256182:exon10:c.G1677A:p.W559X	p.W559X	.	.	.	.	4.76	36	.	Pathogenic	Pathogenic	VUS
16	89351271	89351271	G	C	exonic	ANKRD11	.	stopgain	ANKRD11:NM_001256183:exon9:c.C1679G:p.S560X,ANKRD11:NM_013275:exon9:c.C1679G:p.S560X,ANKRD11:NM_001256182:exon10:c.C1679G:p.S560X	p.S560X	.	.	.	.	4.76	37	.	Pathogenic	Pathogenic	VUS
16	89351264	89351264	G	-	exonic	ANKRD11	.	frameshift deletion	ANKRD11:NM_001256183:exon9:c.1686delC:p.S563Vfs*11,ANKRD11:NM_013275:exon9:c.1686delC:p.S563Vfs*11,ANKRD11:NM_001256182:exon10:c.1686delC:p.S563Vfs*11	p.S563Vfs*11	.	.	.	.	.	.	.	Pathogenic	Pathogenic	VUS
16	89351239	89351242	TCCT	-	exonic	ANKRD11	.	frameshift deletion	ANKRD11:NM_001256183:exon9:c.1708_1711del:p.T571Dfs*2,ANKRD11:NM_013275:exon9:c.1708_1711del:p.T571Dfs*2,ANKRD11:NM_001256182:exon10:c.1708_1711del:p.T571Dfs*2	p.T571Dfs*2	.	.	.	.	.	.	.	Likely_pathogenic	Likely_pathogenic	VUS
16	89351227	89351239	TTGTCAGTCTCGT	-	exonic	ANKRD11	.	frameshift deletion	ANKRD11:NM_001256183:exon9:c.1711_1723del:p.T571Afs*15,ANKRD11:NM_013275:exon9:c.1711_1723del:p.T571Afs*15,ANKRD11:NM_001256182:exon10:c.1711_1723del:p.T571Afs*15	p.T571Afs*15	.	.	.	.	.	.	.	Likely_pathogenic	Likely_pathogenic	VUS
16	89351207	89351208	AG	-	exonic	ANKRD11	.	stopgain	ANKRD11:NM_001256183:exon9:c.1742_1743del:p.S581*,ANKRD11:NM_013275:exon9:c.1742_1743del:p.S581*,ANKRD11:NM_001256182:exon10:c.1742_1743del:p.S581*	p.S581*	.	.	.	.	.	.	.	Pathogenic	Likely_pathogenic	VUS
16	89351187	89351187	G	A	exonic	ANKRD11	.	nonsynonymous SNV	ANKRD11:NM_001256183:exon9:c.C1763T:p.S588L,ANKRD11:NM_013275:exon9:c.C1763T:p.S588L,ANKRD11:NM_001256182:exon10:c.C1763T:p.S588L	p.S588L	D	D	D	0.386	5.71	28.4	.	Conflicting_interpretations_of_pathogenicity	Likely_benign	VUS
16	89351178	89351178	G	A	exonic	ANKRD11	.	nonsynonymous SNV	ANKRD11:NM_001256183:exon9:c.C1772T:p.P591L,ANKRD11:NM_013275:exon9:c.C1772T:p.P591L,ANKRD11:NM_001256182:exon10:c.C1772T:p.P591L	p.P591L	D	D	T	0.463	5.71	24.1	.	Uncertain_significance	Uncertain_significance	VUS
16	89351173	89351173	T	C	exonic	ANKRD11	.	nonsynonymous SNV	ANKRD11:NM_001256183:exon9:c.A1777G:p.R593G,ANKRD11:NM_013275:exon9:c.A1777G:p.R593G,ANKRD11:NM_001256182:exon10:c.A1777G:p.R593G	p.R593G	D	D	D	0.46	2.04	22.5	.	Uncertain_significance	Uncertain_significance	VUS
16	89351149	89351149	-	C	exonic	ANKRD11	.	frameshift insertion	ANKRD11:NM_001256183:exon9:c.1800dupG:p.R601Afs*33,ANKRD11:NM_013275:exon9:c.1800dupG:p.R601Afs*33,ANKRD11:NM_001256182:exon10:c.1800dupG:p.R601Afs*33	p.R601Afs*33	.	.	.	.	.	.	.	Pathogenic	Pathogenic	VUS
16	89351149	89351149	G	A	exonic	ANKRD11	.	stopgain	ANKRD11:NM_001256183:exon9:c.C1801T:p.R601X,ANKRD11:NM_013275:exon9:c.C1801T:p.R601X,ANKRD11:NM_001256182:exon10:c.C1801T:p.R601X	p.R601X	.	.	.	.	-5.41	32	.	Pathogenic	Pathogenic	VUS
16	89351133	89351133	T	A	exonic	ANKRD11	.	nonsynonymous SNV	ANKRD11:NM_001256183:exon9:c.A1817T:p.E606V,ANKRD11:NM_013275:exon9:c.A1817T:p.E606V,ANKRD11:NM_001256182:exon10:c.A1817T:p.E606V	p.E606V	D	D	D	0.178	5.47	23.1	.	Uncertain_significance	Uncertain_significance	VUS
16	89351112	89351112	G	C	exonic	ANKRD11	.	nonsynonymous SNV	ANKRD11:NM_001256183:exon9:c.C1838G:p.S613C,ANKRD11:NM_013275:exon9:c.C1838G:p.S613C,ANKRD11:NM_001256182:exon10:c.C1838G:p.S613C	p.S613C	P	D	D	0.15	4.37	15.88	0.0001	Likely_benign	Likely_benign	VUS
16	89351106	89351106	G	A	exonic	ANKRD11	.	nonsynonymous SNV	ANKRD11:NM_001256183:exon9:c.C1844T:p.A615V,ANKRD11:NM_013275:exon9:c.C1844T:p.A615V,ANKRD11:NM_001256182:exon10:c.C1844T:p.A615V	p.A615V	B	T	D	0.084	-9.24	0.001	0.0002	Likely_benign	Likely_benign	Benign
16	89351106	89351106	G	C	exonic	ANKRD11	.	nonsynonymous SNV	ANKRD11:NM_001256183:exon9:c.C1844G:p.A615G,ANKRD11:NM_013275:exon9:c.C1844G:p.A615G,ANKRD11:NM_001256182:exon10:c.C1844G:p.A615G	p.A615G	B	T	.	0.085	-9.24	0.001	0.0075	Benign	Benign	Benign
16	89351098	89351098	C	T	exonic	ANKRD11	.	nonsynonymous SNV	ANKRD11:NM_001256183:exon9:c.G1852A:p.A618T,ANKRD11:NM_013275:exon9:c.G1852A:p.A618T,ANKRD11:NM_001256182:exon10:c.G1852A:p.A618T	p.A618T	B	T	D	0.441	5.36	15.53	0.0003	Benign/Likely_benign	Likely_benign	Benign
16	89351089	89351089	T	A	exonic	ANKRD11	.	stopgain	ANKRD11:NM_001256183:exon9:c.A1861T:p.K621X,ANKRD11:NM_013275:exon9:c.A1861T:p.K621X,ANKRD11:NM_001256182:exon10:c.A1861T:p.K621X	p.K621X	.	.	.	.	5.47	37	.	Likely_pathogenic	Pathogenic	VUS
16	89351075	89351075	C	G	exonic	ANKRD11	.	nonsynonymous SNV	ANKRD11:NM_001256183:exon9:c.G1875C:p.E625D,ANKRD11:NM_013275:exon9:c.G1875C:p.E625D,ANKRD11:NM_001256182:exon10:c.G1875C:p.E625D	p.E625D	B	T	T	0.396	0.592	12.13	3.229e-05	Uncertain_significance	Likely_benign	Benign
16	89351070	89351070	T	G	exonic	ANKRD11	.	nonsynonymous SNV	ANKRD11:NM_001256183:exon9:c.A1880C:p.K627T,ANKRD11:NM_013275:exon9:c.A1880C:p.K627T,ANKRD11:NM_001256182:exon10:c.A1880C:p.K627T	p.K627T	D	D	D	0.471	5.46	23.5	.	Uncertain_significance	Uncertain_significance	VUS
16	89351053	89351054	TA	-	exonic	ANKRD11	.	frameshift deletion	ANKRD11:NM_001256183:exon9:c.1896_1897del:p.H632Qfs*30,ANKRD11:NM_013275:exon9:c.1896_1897del:p.H632Qfs*30,ANKRD11:NM_001256182:exon10:c.1896_1897del:p.H632Qfs*30	p.H632Qfs*30	.	.	.	.	.	.	.	Pathogenic	Pathogenic	VUS
16	89351043	89351047	TGTTT	-	exonic	ANKRD11	.	frameshift deletion	ANKRD11:NM_001256183:exon9:c.1903_1907del:p.K635Qfs*26,ANKRD11:NM_013275:exon9:c.1903_1907del:p.K635Qfs*26,ANKRD11:NM_001256182:exon10:c.1903_1907del:p.K635Qfs*26	p.K635Qfs*26	.	.	.	.	.	.	.	Pathogenic/Likely_pathogenic	Pathogenic	VUS
16	89351033	89351038	TTTGTG	-	exonic	ANKRD11	.	nonframeshift deletion	ANKRD11:NM_001256183:exon9:c.1912_1917del:p.H638_K639del,ANKRD11:NM_013275:exon9:c.1912_1917del:p.H638_K639del,ANKRD11:NM_001256182:exon10:c.1912_1917del:p.H638_K639del	p.H638_K639del	.	.	.	.	.	.	.	Uncertain_significance	Uncertain_significance	VUS
16	89351027	89351029	CTT	-	exonic	ANKRD11	.	nonframeshift deletion	ANKRD11:NM_001256183:exon9:c.1921_1923del:p.K641del,ANKRD11:NM_013275:exon9:c.1921_1923del:p.K641del,ANKRD11:NM_001256182:exon10:c.1921_1923del:p.K641del	p.K641del	.	.	.	.	.	.	.	Uncertain_significance	Uncertain_significance	VUS
16	89351002	89351002	G	A	exonic	ANKRD11	.	stopgain	ANKRD11:NM_001256183:exon9:c.C1948T:p.Q650X,ANKRD11:NM_013275:exon9:c.C1948T:p.Q650X,ANKRD11:NM_001256182:exon10:c.C1948T:p.Q650X	p.Q650X	.	.	.	.	5.51	35	.	Pathogenic	Pathogenic	VUS
16	89350984	89350984	T	C	exonic	ANKRD11	.	nonsynonymous SNV	ANKRD11:NM_001256183:exon9:c.A1966G:p.S656G,ANKRD11:NM_013275:exon9:c.A1966G:p.S656G,ANKRD11:NM_001256182:exon10:c.A1966G:p.S656G	p.S656G	P	D	T	0.364	4.71	17.05	.	Uncertain_significance	Uncertain_significance	VUS
16	89350979	89350980	AA	-	exonic	ANKRD11	.	frameshift deletion	ANKRD11:NM_001256183:exon9:c.1970_1971del:p.F657Yfs*5,ANKRD11:NM_013275:exon9:c.1970_1971del:p.F657Yfs*5,ANKRD11:NM_001256182:exon10:c.1970_1971del:p.F657Yfs*5	p.F657Yfs*5	.	.	.	.	.	.	.	Pathogenic	Pathogenic	VUS
16	89350973	89350973	G	C	exonic	ANKRD11	.	stopgain	ANKRD11:NM_001256183:exon9:c.C1977G:p.Y659X,ANKRD11:NM_013275:exon9:c.C1977G:p.Y659X,ANKRD11:NM_001256182:exon10:c.C1977G:p.Y659X	p.Y659X	.	.	.	.	-3.31	26.6	.	Pathogenic/Likely_pathogenic	Pathogenic	VUS
16	89350973	89350973	G	T	exonic	ANKRD11	.	stopgain	ANKRD11:NM_001256183:exon9:c.C1977A:p.Y659X,ANKRD11:NM_013275:exon9:c.C1977A:p.Y659X,ANKRD11:NM_001256182:exon10:c.C1977A:p.Y659X	p.Y659X	.	.	.	.	-3.31	26.7	.	Pathogenic	Pathogenic	VUS
16	89350973	89350973	G	-	exonic	ANKRD11	.	stopgain	ANKRD11:NM_001256183:exon9:c.1977delC:p.Y659*,ANKRD11:NM_013275:exon9:c.1977delC:p.Y659*,ANKRD11:NM_001256182:exon10:c.1977delC:p.Y659*	p.Y659*	.	.	.	.	.	.	.	Likely_pathogenic	Likely_pathogenic	VUS
16	89350973	89350973	-	T	exonic	ANKRD11	.	stopgain	ANKRD11:NM_001256183:exon9:c.1976dupA:p.Y659*,ANKRD11:NM_013275:exon9:c.1976dupA:p.Y659*,ANKRD11:NM_001256182:exon10:c.1976dupA:p.Y659*	p.Y659*	.	.	.	.	.	.	.	Pathogenic	Pathogenic	VUS
16	89350963	89350963	C	T	exonic	ANKRD11	.	nonsynonymous SNV	ANKRD11:NM_001256183:exon9:c.G1987A:p.D663N,ANKRD11:NM_013275:exon9:c.G1987A:p.D663N,ANKRD11:NM_001256182:exon10:c.G1987A:p.D663N	p.D663N	D	D	D	0.441	5.81	24.8	.	Uncertain_significance	Uncertain_significance	VUS
16	89350956	89350956	T	C	exonic	ANKRD11	.	nonsynonymous SNV	ANKRD11:NM_001256183:exon9:c.A1994G:p.K665R,ANKRD11:NM_013275:exon9:c.A1994G:p.K665R,ANKRD11:NM_001256182:exon10:c.A1994G:p.K665R	p.K665R	P	T	T	0.07	-0.321	1.162	.	Uncertain_significance	Likely_benign	Benign
16	89350954	89350954	G	A	exonic	ANKRD11	.	stopgain	ANKRD11:NM_001256183:exon9:c.C1996T:p.Q666X,ANKRD11:NM_013275:exon9:c.C1996T:p.Q666X,ANKRD11:NM_001256182:exon10:c.C1996T:p.Q666X	p.Q666X	.	.	.	.	3.84	33	.	Pathogenic	Pathogenic	VUS
16	89350944	89350944	T	G	exonic	ANKRD11	.	nonsynonymous SNV	ANKRD11:NM_001256183:exon9:c.A2006C:p.D669A,ANKRD11:NM_013275:exon9:c.A2006C:p.D669A,ANKRD11:NM_001256182:exon10:c.A2006C:p.D669A	p.D669A	D	D	D	0.146	5.81	22.7	.	Likely_pathogenic	Uncertain_significance	VUS
16	89350922	89350922	A	C	exonic	ANKRD11	.	nonsynonymous SNV	ANKRD11:NM_001256183:exon9:c.T2028G:p.N676K,ANKRD11:NM_013275:exon9:c.T2028G:p.N676K,ANKRD11:NM_001256182:exon10:c.T2028G:p.N676K	p.N676K	B	D	D	0.102	-3.2	1.485	.	Likely_benign	Likely_benign	Benign
16	89350911	89350911	G	C	exonic	ANKRD11	.	nonsynonymous SNV	ANKRD11:NM_001256183:exon9:c.C2039G:p.T680S,ANKRD11:NM_013275:exon9:c.C2039G:p.T680S,ANKRD11:NM_001256182:exon10:c.C2039G:p.T680S	p.T680S	B	T	.	0.394	-3.35	0.018	0.0151	Benign	Benign	Benign
16	89350902	89350903	TT	-	exonic	ANKRD11	.	frameshift deletion	ANKRD11:NM_001256183:exon9:c.2047_2048del:p.K683Afs*12,ANKRD11:NM_013275:exon9:c.2047_2048del:p.K683Afs*12,ANKRD11:NM_001256182:exon10:c.2047_2048del:p.K683Afs*12	p.K683Afs*12	.	.	.	.	.	.	.	Pathogenic	Pathogenic	VUS
16	89350895	89350896	TT	-	exonic	ANKRD11	.	frameshift deletion	ANKRD11:NM_001256183:exon9:c.2054_2055del:p.K685Sfs*10,ANKRD11:NM_013275:exon9:c.2054_2055del:p.K685Sfs*10,ANKRD11:NM_001256182:exon10:c.2054_2055del:p.K685Sfs*10	p.K685Sfs*10	.	.	.	.	.	.	.	Pathogenic	Likely_pathogenic	VUS
16	89350894	89350894	C	G	exonic	ANKRD11	.	nonsynonymous SNV	ANKRD11:NM_001256183:exon9:c.G2056C:p.V686L,ANKRD11:NM_013275:exon9:c.G2056C:p.V686L,ANKRD11:NM_001256182:exon10:c.G2056C:p.V686L	p.V686L	B	T	T	0.096	5.82	10.88	3.228e-05	Uncertain_significance	Uncertain_significance	Benign
16	89350861	89350861	C	A	exonic	ANKRD11	.	stopgain	ANKRD11:NM_001256183:exon9:c.G2089T:p.E697X,ANKRD11:NM_013275:exon9:c.G2089T:p.E697X,ANKRD11:NM_001256182:exon10:c.G2089T:p.E697X	p.E697X	.	.	.	.	4.78	35	.	Likely_pathogenic	Pathogenic	VUS
16	89350854	89350858	TTCTC	-	exonic	ANKRD11	.	frameshift deletion	ANKRD11:NM_001256183:exon9:c.2092_2096del:p.E698Tfs*2,ANKRD11:NM_013275:exon9:c.2092_2096del:p.E698Tfs*2,ANKRD11:NM_001256182:exon10:c.2092_2096del:p.E698Tfs*2	p.E698Tfs*2	.	.	.	.	.	.	.	Likely_pathogenic	Pathogenic	VUS
16	89350820	89350820	C	T	exonic	ANKRD11	.	stopgain	ANKRD11:NM_001256183:exon9:c.G2130A:p.W710X,ANKRD11:NM_013275:exon9:c.G2130A:p.W710X,ANKRD11:NM_001256182:exon10:c.G2130A:p.W710X	p.W710X	.	.	.	.	5.7	38	.	Pathogenic	Pathogenic	VUS
16	89350804	89350804	T	G	exonic	ANKRD11	.	nonsynonymous SNV	ANKRD11:NM_001256183:exon9:c.A2146C:p.K716Q,ANKRD11:NM_013275:exon9:c.A2146C:p.K716Q,ANKRD11:NM_001256182:exon10:c.A2146C:p.K716Q	p.K716Q	P	T	T	0.457	5.7	22	.	Uncertain_significance	Uncertain_significance	Benign
16	89350783	89350783	-	T	exonic	ANKRD11	.	frameshift insertion	ANKRD11:NM_001256183:exon9:c.2166dupA:p.D723Rfs*19,ANKRD11:NM_013275:exon9:c.2166dupA:p.D723Rfs*19,ANKRD11:NM_001256182:exon10:c.2166dupA:p.D723Rfs*19	p.D723Rfs*19	.	.	.	.	.	.	.	Pathogenic	Likely_pathogenic	VUS
16	89350772	89350775	TTTG	-	exonic	ANKRD11	.	frameshift deletion	ANKRD11:NM_001256183:exon9:c.2175_2178del:p.N725Kfs*23,ANKRD11:NM_013275:exon9:c.2175_2178del:p.N725Kfs*23,ANKRD11:NM_001256182:exon10:c.2175_2178del:p.N725Kfs*23	p.N725Kfs*23	.	.	.	.	.	.	.	Pathogenic/Likely_pathogenic	Pathogenic	VUS
16	89350766	89350766	G	C	exonic	ANKRD11	.	nonsynonymous SNV	ANKRD11:NM_001256183:exon9:c.C2184G:p.I728M,ANKRD11:NM_013275:exon9:c.C2184G:p.I728M,ANKRD11:NM_001256182:exon10:c.C2184G:p.I728M	p.I728M	B	T	T	0.087	-5.34	0.026	0.0003	Likely_benign	Likely_benign	Benign
16	89350761	89350763	CTG	-	exonic	ANKRD11	.	nonframeshift deletion	ANKRD11:NM_001256183:exon9:c.2187_2189del:p.S729del,ANKRD11:NM_013275:exon9:c.2187_2189del:p.S729del,ANKRD11:NM_001256182:exon10:c.2187_2189del:p.S729del	p.S729del	.	.	.	.	.	.	.	Uncertain_significance	Uncertain_significance	VUS
16	89350753	89350753	G	A	exonic	ANKRD11	.	stopgain	ANKRD11:NM_001256183:exon9:c.C2197T:p.R733X,ANKRD11:NM_013275:exon9:c.C2197T:p.R733X,ANKRD11:NM_001256182:exon10:c.C2197T:p.R733X	p.R733X	.	.	.	.	3.55	34	.	Pathogenic/Likely_pathogenic	Pathogenic	VUS
16	89350737	89350737	C	T	exonic	ANKRD11	.	nonsynonymous SNV	ANKRD11:NM_001256183:exon9:c.G2213A:p.R738H,ANKRD11:NM_013275:exon9:c.G2213A:p.R738H,ANKRD11:NM_001256182:exon10:c.G2213A:p.R738H	p.R738H	P	D	T	0.5	5.7	22.7	6.462e-05	Uncertain_significance	Uncertain_significance	VUS
16	89350734	89350734	G	A	exonic	ANKRD11	.	nonsynonymous SNV	ANKRD11:NM_001256183:exon9:c.C2216T:p.S739L,ANKRD11:NM_013275:exon9:c.C2216T:p.S739L,ANKRD11:NM_001256182:exon10:c.C2216T:p.S739L	p.S739L	B	T	T	0.079	-1.09	1.462	3.234e-05	Likely_benign	Likely_benign	Benign
16	89350711	89350711	A	G	exonic	ANKRD11	.	nonsynonymous SNV	ANKRD11:NM_001256183:exon9:c.T2239C:p.S747P,ANKRD11:NM_013275:exon9:c.T2239C:p.S747P,ANKRD11:NM_001256182:exon10:c.T2239C:p.S747P	p.S747P	B	T	T	0.108	-10.2	0.001	3.244e-05	Likely_benign	Likely_benign	Benign
16	89350710	89350710	G	A	exonic	ANKRD11	.	nonsynonymous SNV	ANKRD11:NM_001256183:exon9:c.C2240T:p.S747L,ANKRD11:NM_013275:exon9:c.C2240T:p.S747L,ANKRD11:NM_001256182:exon10:c.C2240T:p.S747L	p.S747L	B	T	T	0.076	-4.45	0.077	0.0004	Benign/Likely_benign	Likely_benign	Benign
16	89350689	89350689	T	C	exonic	ANKRD11	.	nonsynonymous SNV	ANKRD11:NM_001256183:exon9:c.A2261G:p.K754R,ANKRD11:NM_013275:exon9:c.A2261G:p.K754R,ANKRD11:NM_001256182:exon10:c.A2261G:p.K754R	p.K754R	B	T	T	0.378	2.49	14.91	.	Uncertain_significance	Uncertain_significance	Benign
16	89350685	89350688	TTCT	-	exonic	ANKRD11	.	frameshift deletion	ANKRD11:NM_001256183:exon9:c.2262_2265del:p.E755Kfs*3,ANKRD11:NM_013275:exon9:c.2262_2265del:p.E755Kfs*3,ANKRD11:NM_001256182:exon10:c.2262_2265del:p.E755Kfs*3	p.E755Kfs*3	.	.	.	.	.	.	.	Likely_pathogenic	Pathogenic	VUS
16	89350676	89350677	CA	-	exonic	ANKRD11	.	frameshift deletion	ANKRD11:NM_001256183:exon9:c.2273_2274del:p.L758Qfs*23,ANKRD11:NM_013275:exon9:c.2273_2274del:p.L758Qfs*23,ANKRD11:NM_001256182:exon10:c.2273_2274del:p.L758Qfs*23	p.L758Qfs*23	.	.	.	.	.	.	.	Pathogenic	Pathogenic	VUS
16	89350667	89350667	G	C	exonic	ANKRD11	.	stopgain	ANKRD11:NM_001256183:exon9:c.C2283G:p.Y761X,ANKRD11:NM_013275:exon9:c.C2283G:p.Y761X,ANKRD11:NM_001256182:exon10:c.C2283G:p.Y761X	p.Y761X	.	.	.	.	3.76	36	.	Pathogenic	Pathogenic	VUS
16	89350661	89350662	CT	-	exonic	ANKRD11	.	frameshift deletion	ANKRD11:NM_001256183:exon9:c.2288_2289del:p.E763Gfs*18,ANKRD11:NM_013275:exon9:c.2288_2289del:p.E763Gfs*18,ANKRD11:NM_001256182:exon10:c.2288_2289del:p.E763Gfs*18	p.E763Gfs*18	.	.	.	.	.	.	.	Pathogenic	Likely_pathogenic	VUS
16	89350657	89350657	T	C	exonic	ANKRD11	.	nonsynonymous SNV	ANKRD11:NM_001256183:exon9:c.A2293G:p.R765G,ANKRD11:NM_013275:exon9:c.A2293G:p.R765G,ANKRD11:NM_001256182:exon10:c.A2293G:p.R765G	p.R765G	D	D	D	0.46	-1.82	21.4	.	Uncertain_significance	Likely_benign	VUS
16	89350651	89350651	T	A	exonic	ANKRD11	.	stopgain	ANKRD11:NM_001256183:exon9:c.A2299T:p.K767X,ANKRD11:NM_013275:exon9:c.A2299T:p.K767X,ANKRD11:NM_001256182:exon10:c.A2299T:p.K767X	p.K767X	.	.	.	.	5.66	37	.	Pathogenic	Pathogenic	VUS
16	89350650	89350653	TTCT	-	exonic	ANKRD11	.	frameshift deletion	ANKRD11:NM_001256183:exon9:c.2297_2300del:p.K766Rfs*10,ANKRD11:NM_013275:exon9:c.2297_2300del:p.K766Rfs*10,ANKRD11:NM_001256182:exon10:c.2297_2300del:p.K766Rfs*10	p.K766Rfs*10	.	.	.	.	.	.	.	Pathogenic/Likely_pathogenic	Pathogenic	VUS
16	89350645	89350645	A	-	exonic	ANKRD11	.	frameshift deletion	ANKRD11:NM_001256183:exon9:c.2305delT:p.S769Qfs*8,ANKRD11:NM_013275:exon9:c.2305delT:p.S769Qfs*8,ANKRD11:NM_001256182:exon10:c.2305delT:p.S769Qfs*8	p.S769Qfs*8	.	.	.	.	.	.	.	Pathogenic	Pathogenic	VUS
16	89350636	89350636	G	C	exonic	ANKRD11	.	nonsynonymous SNV	ANKRD11:NM_001256183:exon9:c.C2314G:p.R772G,ANKRD11:NM_013275:exon9:c.C2314G:p.R772G,ANKRD11:NM_001256182:exon10:c.C2314G:p.R772G	p.R772G	P	D	D	0.489	3.49	23	.	Likely_benign	Uncertain_significance	VUS
16	89350633	89350633	G	A	exonic	ANKRD11	.	nonsynonymous SNV	ANKRD11:NM_001256183:exon9:c.C2317T:p.P773S,ANKRD11:NM_013275:exon9:c.C2317T:p.P773S,ANKRD11:NM_001256182:exon10:c.C2317T:p.P773S	p.P773S	B	T	T	0.102	3.69	17.12	.	Uncertain_significance	Uncertain_significance	Benign
16	89350623	89350623	A	C	exonic	ANKRD11	.	stopgain	ANKRD11:NM_001256183:exon9:c.T2327G:p.L776X,ANKRD11:NM_013275:exon9:c.T2327G:p.L776X,ANKRD11:NM_001256182:exon10:c.T2327G:p.L776X	p.L776X	.	.	.	.	-0.857	33	.	Pathogenic/Likely_pathogenic	Pathogenic	VUS
16	89350621	89350621	C	A	exonic	ANKRD11	.	stopgain	ANKRD11:NM_001256183:exon9:c.G2329T:p.E777X,ANKRD11:NM_013275:exon9:c.G2329T:p.E777X,ANKRD11:NM_001256182:exon10:c.G2329T:p.E777X	p.E777X	.	.	.	.	5.66	38	.	Pathogenic	Pathogenic	VUS
16	89350618	89350621	TCTC	-	exonic	ANKRD11	.	frameshift deletion	ANKRD11:NM_001256183:exon9:c.2329_2332del:p.E777Rfs*5,ANKRD11:NM_013275:exon9:c.2329_2332del:p.E777Rfs*5,ANKRD11:NM_001256182:exon10:c.2329_2332del:p.E777Rfs*5	p.E777Rfs*5	.	.	.	.	.	.	.	Pathogenic	Pathogenic	VUS
16	89350609	89350609	C	T	exonic	ANKRD11	.	nonsynonymous SNV	ANKRD11:NM_001256183:exon9:c.G2341A:p.D781N,ANKRD11:NM_013275:exon9:c.G2341A:p.D781N,ANKRD11:NM_001256182:exon10:c.G2341A:p.D781N	p.D781N	P	D	T	0.441	5.54	23.3	.	Uncertain_significance	Uncertain_significance	VUS
16	89350600	89350600	C	A	exonic	ANKRD11	.	stopgain	ANKRD11:NM_001256183:exon9:c.G2350T:p.E784X,ANKRD11:NM_013275:exon9:c.G2350T:p.E784X,ANKRD11:NM_001256182:exon10:c.G2350T:p.E784X	p.E784X	.	.	.	.	5.39	37	.	Pathogenic	Pathogenic	VUS
16	89350549	89350552	TTTC	-	exonic	ANKRD11	.	frameshift deletion	ANKRD11:NM_001256183:exon9:c.2398_2401del:p.E800Nfs*62,ANKRD11:NM_013275:exon9:c.2398_2401del:p.E800Nfs*62,ANKRD11:NM_001256182:exon10:c.2398_2401del:p.E800Nfs*62	p.E800Nfs*62	.	.	.	.	.	.	.	Pathogenic	Pathogenic	VUS
16	89350543	89350546	TGAG	-	exonic	ANKRD11	.	frameshift deletion	ANKRD11:NM_001256183:exon9:c.2404_2407del:p.L802Kfs*60,ANKRD11:NM_013275:exon9:c.2404_2407del:p.L802Kfs*60,ANKRD11:NM_001256182:exon10:c.2404_2407del:p.L802Kfs*60	p.L802Kfs*60	.	.	.	.	.	.	.	Pathogenic	Pathogenic	VUS
16	89350538	89350541	TTTT	-	exonic	ANKRD11	.	frameshift deletion	ANKRD11:NM_001256183:exon9:c.2409_2412del:p.E805Rfs*57,ANKRD11:NM_013275:exon9:c.2409_2412del:p.E805Rfs*57,ANKRD11:NM_001256182:exon10:c.2409_2412del:p.E805Rfs*57	p.E805Rfs*57	.	.	.	.	.	.	.	Pathogenic/Likely_pathogenic	Pathogenic	VUS
16	89350538	89350542	TTTTT	-	exonic	ANKRD11	.	frameshift deletion	ANKRD11:NM_001256183:exon9:c.2408_2412del:p.K803Rfs*5,ANKRD11:NM_013275:exon9:c.2408_2412del:p.K803Rfs*5,ANKRD11:NM_001256182:exon10:c.2408_2412del:p.K803Rfs*5	p.K803Rfs*5	.	.	.	.	.	.	.	Pathogenic	Pathogenic	VUS
16	89350537	89350537	C	A	exonic	ANKRD11	.	stopgain	ANKRD11:NM_001256183:exon9:c.G2413T:p.E805X,ANKRD11:NM_013275:exon9:c.G2413T:p.E805X,ANKRD11:NM_001256182:exon10:c.G2413T:p.E805X	p.E805X	.	.	.	.	5.59	37	.	Pathogenic	Pathogenic	VUS
16	89350524	89350524	C	G	exonic	ANKRD11	.	nonsynonymous SNV	ANKRD11:NM_001256183:exon9:c.G2426C:p.R809T,ANKRD11:NM_013275:exon9:c.G2426C:p.R809T,ANKRD11:NM_001256182:exon10:c.G2426C:p.R809T	p.R809T	P	D	T	0.47	4.71	21.2	.	Uncertain_significance	Uncertain_significance	VUS
16	89350495	89350495	-	A	exonic	ANKRD11	.	stopgain	ANKRD11:NM_001256183:exon9:c.2454dupT:p.N819*,ANKRD11:NM_013275:exon9:c.2454dupT:p.N819*,ANKRD11:NM_001256182:exon10:c.2454dupT:p.N819*	p.N819*	.	.	.	.	.	.	.	Pathogenic	Pathogenic	VUS
16	89350486	89350486	G	A	exonic	ANKRD11	.	stopgain	ANKRD11:NM_001256183:exon9:c.C2464T:p.Q822X,ANKRD11:NM_013275:exon9:c.C2464T:p.Q822X,ANKRD11:NM_001256182:exon10:c.C2464T:p.Q822X	p.Q822X	.	.	.	.	5.66	38	.	Pathogenic	Pathogenic	VUS
16	89350456	89350456	T	-	exonic	ANKRD11	.	frameshift deletion	ANKRD11:NM_001256183:exon9:c.2494delA:p.S832Afs*31,ANKRD11:NM_013275:exon9:c.2494delA:p.S832Afs*31,ANKRD11:NM_001256182:exon10:c.2494delA:p.S832Afs*31	p.S832Afs*31	.	.	.	.	.	.	.	Pathogenic	Pathogenic	VUS
16	89350450	89350450	A	-	exonic	ANKRD11	.	frameshift deletion	ANKRD11:NM_001256183:exon9:c.2500delT:p.S834Lfs*29,ANKRD11:NM_013275:exon9:c.2500delT:p.S834Lfs*29,ANKRD11:NM_001256182:exon10:c.2500delT:p.S834Lfs*29	p.S834Lfs*29	.	.	.	.	.	.	.	Pathogenic	Pathogenic	VUS
16	89350438	89350438	G	A	exonic	ANKRD11	.	stopgain	ANKRD11:NM_001256183:exon9:c.C2512T:p.R838X,ANKRD11:NM_013275:exon9:c.C2512T:p.R838X,ANKRD11:NM_001256182:exon10:c.C2512T:p.R838X	p.R838X	.	.	.	.	4.63	35	.	Pathogenic	Pathogenic	VUS
16	89350432	89350432	G	-	exonic	ANKRD11	.	frameshift deletion	ANKRD11:NM_001256183:exon9:c.2518delC:p.R840Gfs*23,ANKRD11:NM_013275:exon9:c.2518delC:p.R840Gfs*23,ANKRD11:NM_001256182:exon10:c.2518delC:p.R840Gfs*23	p.R840Gfs*23	.	.	.	.	.	.	.	Pathogenic	Pathogenic	VUS
16	89350432	89350432	G	A	exonic	ANKRD11	.	nonsynonymous SNV	ANKRD11:NM_001256183:exon9:c.C2518T:p.R840W,ANKRD11:NM_013275:exon9:c.C2518T:p.R840W,ANKRD11:NM_001256182:exon10:c.C2518T:p.R840W	p.R840W	D	D	D	0.477	-6.53	18.22	.	Uncertain_significance	Likely_benign	VUS
16	89350431	89350431	C	T	exonic	ANKRD11	.	nonsynonymous SNV	ANKRD11:NM_001256183:exon9:c.G2519A:p.R840Q,ANKRD11:NM_013275:exon9:c.G2519A:p.R840Q,ANKRD11:NM_001256182:exon10:c.G2519A:p.R840Q	p.R840Q	D	D	T	0.497	5.51	25.5	0.0007	Benign/Likely_benign	Likely_benign	VUS
16	89350415	89350415	C	A	exonic	ANKRD11	.	nonsynonymous SNV	ANKRD11:NM_001256183:exon9:c.G2535T:p.L845F,ANKRD11:NM_013275:exon9:c.G2535T:p.L845F,ANKRD11:NM_001256182:exon10:c.G2535T:p.L845F	p.L845F	D	D	T	0.486	-0.75	23.2	.	Uncertain_significance	Likely_benign	Benign
16	89350414	89350414	A	-	exonic	ANKRD11	.	frameshift deletion	ANKRD11:NM_001256183:exon9:c.2536delT:p.S846Pfs*17,ANKRD11:NM_013275:exon9:c.2536delT:p.S846Pfs*17,ANKRD11:NM_001256182:exon10:c.2536delT:p.S846Pfs*17	p.S846Pfs*17	.	.	.	.	.	.	.	Pathogenic	Pathogenic	VUS
16	89350394	89350397	GAAA	-	exonic	ANKRD11	.	frameshift deletion	ANKRD11:NM_001256183:exon9:c.2553_2556del:p.D851Efs*11,ANKRD11:NM_013275:exon9:c.2553_2556del:p.D851Efs*11,ANKRD11:NM_001256182:exon10:c.2553_2556del:p.D851Efs*11	p.D851Efs*11	.	.	.	.	.	.	.	Pathogenic	Likely_pathogenic	VUS
16	89350387	89350387	C	-	exonic	ANKRD11	.	frameshift deletion	ANKRD11:NM_001256183:exon9:c.2563delG:p.E855Rfs*8,ANKRD11:NM_013275:exon9:c.2563delG:p.E855Rfs*8,ANKRD11:NM_001256182:exon10:c.2563delG:p.E855Rfs*8	p.E855Rfs*8	.	.	.	.	.	.	.	Pathogenic	Likely_pathogenic	VUS
16	89350371	89350371	G	A	exonic	ANKRD11	.	nonsynonymous SNV	ANKRD11:NM_001256183:exon9:c.C2579T:p.S860L,ANKRD11:NM_013275:exon9:c.C2579T:p.S860L,ANKRD11:NM_001256182:exon10:c.C2579T:p.S860L	p.S860L	D	D	T	0.441	5.51	27.2	3.229e-05	Likely_benign	Uncertain_significance	VUS
16	89350360	89350360	-	T	exonic	ANKRD11	.	frameshift insertion	ANKRD11:NM_001256183:exon9:c.2589dupA:p.D864Rfs*52,ANKRD11:NM_013275:exon9:c.2589dupA:p.D864Rfs*52,ANKRD11:NM_001256182:exon10:c.2589dupA:p.D864Rfs*52	p.D864Rfs*52	.	.	.	.	.	.	.	Pathogenic	Pathogenic	VUS
16	89350341	89350341	C	T	exonic	ANKRD11	.	nonsynonymous SNV	ANKRD11:NM_001256183:exon9:c.G2609A:p.S870N,ANKRD11:NM_013275:exon9:c.G2609A:p.S870N,ANKRD11:NM_001256182:exon10:c.G2609A:p.S870N	p.S870N	B	T	T	0.08	-1.12	8.321	6.458e-05	Conflicting_interpretations_of_pathogenicity	Likely_benign	Benign
16	89350337	89350337	-	TCGC	exonic	ANKRD11	.	frameshift insertion	ANKRD11:NM_001256183:exon9:c.2612_2613insGCGA:p.D871Efs*46,ANKRD11:NM_013275:exon9:c.2612_2613insGCGA:p.D871Efs*46,ANKRD11:NM_001256182:exon10:c.2612_2613insGCGA:p.D871Efs*46	p.D871Efs*46	.	.	.	.	.	.	.	Likely_pathogenic	Pathogenic	VUS
16	89350334	89350335	AG	-	exonic	ANKRD11	.	frameshift deletion	ANKRD11:NM_001256183:exon9:c.2615_2616del:p.S872Cfs*43,ANKRD11:NM_013275:exon9:c.2615_2616del:p.S872Cfs*43,ANKRD11:NM_001256182:exon10:c.2615_2616del:p.S872Cfs*43	p.S872Cfs*43	.	.	.	.	.	.	.	Likely_pathogenic	Pathogenic	VUS
16	89350331	89350332	CA	-	exonic	ANKRD11	.	frameshift deletion	ANKRD11:NM_001256183:exon9:c.2618_2619del:p.V873Gfs*42,ANKRD11:NM_013275:exon9:c.2618_2619del:p.V873Gfs*42,ANKRD11:NM_001256182:exon10:c.2618_2619del:p.V873Gfs*42	p.V873Gfs*42	.	.	.	.	.	.	.	Pathogenic	Pathogenic	VUS
16	89350303	89350303	C	-	exonic	ANKRD11	.	frameshift deletion	ANKRD11:NM_001256183:exon9:c.2647delG:p.E883Rfs*94,ANKRD11:NM_013275:exon9:c.2647delG:p.E883Rfs*94,ANKRD11:NM_001256182:exon10:c.2647delG:p.E883Rfs*94	p.E883Rfs*94	.	.	.	.	.	.	.	Likely_pathogenic	Likely_pathogenic	VUS
16	89350303	89350303	C	A	exonic	ANKRD11	.	stopgain	ANKRD11:NM_001256183:exon9:c.G2647T:p.E883X,ANKRD11:NM_013275:exon9:c.G2647T:p.E883X,ANKRD11:NM_001256182:exon10:c.G2647T:p.E883X	p.E883X	.	.	.	.	5.09	36	.	Pathogenic	Pathogenic	VUS
16	89350284	89350288	CTCCT	-	exonic	ANKRD11	.	frameshift deletion	ANKRD11:NM_001256183:exon9:c.2662_2666del:p.R888Afs*26,ANKRD11:NM_013275:exon9:c.2662_2666del:p.R888Afs*26,ANKRD11:NM_001256182:exon10:c.2662_2666del:p.R888Afs*26	p.R888Afs*26	.	.	.	.	.	.	.	Pathogenic	Pathogenic	VUS
16	89350272	89350272	C	T	exonic	ANKRD11	.	nonsynonymous SNV	ANKRD11:NM_001256183:exon9:c.G2678A:p.R893Q,ANKRD11:NM_013275:exon9:c.G2678A:p.R893Q,ANKRD11:NM_001256182:exon10:c.G2678A:p.R893Q	p.R893Q	P	D	D	0.132	-2.52	15.01	3.231e-05	Likely_benign	Likely_benign	VUS
16	89350266	89350266	C	T	exonic	ANKRD11	.	nonsynonymous SNV	ANKRD11:NM_001256183:exon9:c.G2684A:p.R895Q,ANKRD11:NM_013275:exon9:c.G2684A:p.R895Q,ANKRD11:NM_001256182:exon10:c.G2684A:p.R895Q	p.R895Q	B	D	T	0.392	4.39	22.9	.	Conflicting_interpretations_of_pathogenicity	Likely_benign	Benign
16	89350258	89350258	G	A	exonic	ANKRD11	.	stopgain	ANKRD11:NM_001256183:exon9:c.C2692T:p.R898X,ANKRD11:NM_013275:exon9:c.C2692T:p.R898X,ANKRD11:NM_001256182:exon10:c.C2692T:p.R898X	p.R898X	.	.	.	.	4.43	37	.	Pathogenic	Pathogenic	VUS
16	89350255	89350255	C	T	exonic	ANKRD11	.	nonsynonymous SNV	ANKRD11:NM_001256183:exon9:c.G2695A:p.D899N,ANKRD11:NM_013275:exon9:c.G2695A:p.D899N,ANKRD11:NM_001256182:exon10:c.G2695A:p.D899N	p.D899N	B	T	T	0.309	4.49	16.11	3.229e-05	Likely_benign	Likely_benign	Benign
16	89350246	89350246	C	A	exonic	ANKRD11	.	stopgain	ANKRD11:NM_001256183:exon9:c.G2704T:p.E902X,ANKRD11:NM_013275:exon9:c.G2704T:p.E902X,ANKRD11:NM_001256182:exon10:c.G2704T:p.E902X	p.E902X	.	.	.	.	5.03	36	.	Pathogenic	Pathogenic	VUS
16	89350243	89350243	G	A	exonic	ANKRD11	.	nonsynonymous SNV	ANKRD11:NM_001256183:exon9:c.C2707T:p.P903S,ANKRD11:NM_013275:exon9:c.C2707T:p.P903S,ANKRD11:NM_001256182:exon10:c.C2707T:p.P903S	p.P903S	B	T	T	0.086	-10.1	0.021	3.229e-05	Uncertain_significance	Likely_benign	Benign
16	89350234	89350234	G	A	exonic	ANKRD11	.	stopgain	ANKRD11:NM_001256183:exon9:c.C2716T:p.R906X,ANKRD11:NM_013275:exon9:c.C2716T:p.R906X,ANKRD11:NM_001256182:exon10:c.C2716T:p.R906X	p.R906X	.	.	.	.	-0.621	34	.	Pathogenic	Pathogenic	VUS
16	89350222	89350222	T	C	exonic	ANKRD11	.	nonsynonymous SNV	ANKRD11:NM_001256183:exon9:c.A2728G:p.R910G,ANKRD11:NM_013275:exon9:c.A2728G:p.R910G,ANKRD11:NM_001256182:exon10:c.A2728G:p.R910G	p.R910G	P	T	D	0.524	-1.77	23	.	Uncertain_significance	Likely_benign	Benign
16	89350220	89350231	CCTGTCCTTCTT	A	exonic	ANKRD11	.	stopgain	ANKRD11:NM_001256183:exon9:c.2719_2730delinsT:p.K907*,ANKRD11:NM_013275:exon9:c.2719_2730delinsT:p.K907*,ANKRD11:NM_001256182:exon10:c.2719_2730delinsT:p.K907*	p.K907*	.	.	.	.	.	.	.	Pathogenic	Pathogenic	VUS
16	89350218	89350218	T	C	exonic	ANKRD11	.	nonsynonymous SNV	ANKRD11:NM_001256183:exon9:c.A2732G:p.D911G,ANKRD11:NM_013275:exon9:c.A2732G:p.D911G,ANKRD11:NM_001256182:exon10:c.A2732G:p.D911G	p.D911G	D	D	D	0.5	5.31	24.8	.	Uncertain_significance	Uncertain_significance	VUS
16	89350198	89350198	-	A	exonic	ANKRD11	.	stopgain	ANKRD11:NM_001256183:exon9:c.2751dupT:p.E918*,ANKRD11:NM_013275:exon9:c.2751dupT:p.E918*,ANKRD11:NM_001256182:exon10:c.2751dupT:p.E918*	p.E918*	.	.	.	.	.	.	.	Pathogenic	Pathogenic	VUS
16	89350173	89350173	T	-	exonic	ANKRD11	.	frameshift deletion	ANKRD11:NM_001256183:exon9:c.2777delA:p.K926Sfs*51,ANKRD11:NM_013275:exon9:c.2777delA:p.K926Sfs*51,ANKRD11:NM_001256182:exon10:c.2777delA:p.K926Sfs*51	p.K926Sfs*51	.	.	.	.	.	.	.	Likely_pathogenic	Likely_pathogenic	VUS
16	89350156	89350156	-	A	exonic	ANKRD11	.	frameshift insertion	ANKRD11:NM_001256183:exon9:c.2793dupT:p.G932Wfs*86,ANKRD11:NM_013275:exon9:c.2793dupT:p.G932Wfs*86,ANKRD11:NM_001256182:exon10:c.2793dupT:p.G932Wfs*86	p.G932Wfs*86	.	.	.	.	.	.	.	Pathogenic	Pathogenic	VUS
16	89350140	89350140	T	-	exonic	ANKRD11	.	frameshift deletion	ANKRD11:NM_001256183:exon9:c.2810delA:p.K937Rfs*40,ANKRD11:NM_013275:exon9:c.2810delA:p.K937Rfs*40,ANKRD11:NM_001256182:exon10:c.2810delA:p.K937Rfs*40	p.K937Rfs*40	.	.	.	.	.	.	.	Pathogenic	Pathogenic	VUS
16	89350125	89350125	C	T	exonic	ANKRD11	.	nonsynonymous SNV	ANKRD11:NM_001256183:exon9:c.G2825A:p.R942K,ANKRD11:NM_013275:exon9:c.G2825A:p.R942K,ANKRD11:NM_001256182:exon10:c.G2825A:p.R942K	p.R942K	B	T	T	0.098	4.67	16.03	.	Uncertain_significance	Likely_benign	Benign
16	89350121	89350124	CTCT	-	exonic	ANKRD11	.	frameshift deletion	ANKRD11:NM_001256183:exon9:c.2826_2829del:p.R942Sfs*34,ANKRD11:NM_013275:exon9:c.2826_2829del:p.R942Sfs*34,ANKRD11:NM_001256182:exon10:c.2826_2829del:p.R942Sfs*34	p.R942Sfs*34	.	.	.	.	.	.	.	Pathogenic	Pathogenic	VUS
16	89350117	89350117	C	T	exonic	ANKRD11	.	nonsynonymous SNV	ANKRD11:NM_001256183:exon9:c.G2833A:p.A945T,ANKRD11:NM_013275:exon9:c.G2833A:p.A945T,ANKRD11:NM_001256182:exon10:c.G2833A:p.A945T	p.A945T	B	T	T	0.271	1.98	13.86	.	Likely_benign	Likely_benign	Benign
16	89350094	89350097	CTTT	-	exonic	ANKRD11	.	frameshift deletion	ANKRD11:NM_001256183:exon9:c.2853_2856del:p.K952Tfs*24,ANKRD11:NM_013275:exon9:c.2853_2856del:p.K952Tfs*24,ANKRD11:NM_001256182:exon10:c.2853_2856del:p.K952Tfs*24	p.K952Tfs*24	.	.	.	.	.	.	.	Likely_pathogenic	Likely_pathogenic	VUS
16	89350093	89350093	C	-	exonic	ANKRD11	.	frameshift deletion	ANKRD11:NM_001256183:exon9:c.2857delG:p.D953Tfs*24,ANKRD11:NM_013275:exon9:c.2857delG:p.D953Tfs*24,ANKRD11:NM_001256182:exon10:c.2857delG:p.D953Tfs*24	p.D953Tfs*24	.	.	.	.	.	.	.	Pathogenic	Pathogenic	VUS
16	89350090	89350090	C	T	exonic	ANKRD11	.	nonsynonymous SNV	ANKRD11:NM_001256183:exon9:c.G2860A:p.A954T,ANKRD11:NM_013275:exon9:c.G2860A:p.A954T,ANKRD11:NM_001256182:exon10:c.G2860A:p.A954T	p.A954T	B	T	T	0.082	-8.6	0.032	.	Uncertain_significance	Likely_benign	Benign
16	89350070	89350070	C	G	exonic	ANKRD11	.	nonsynonymous SNV	ANKRD11:NM_001256183:exon9:c.G2880C:p.E960D,ANKRD11:NM_013275:exon9:c.G2880C:p.E960D,ANKRD11:NM_001256182:exon10:c.G2880C:p.E960D	p.E960D	B	T	T	0.078	1.24	14.81	0.0002	Likely_benign	Likely_benign	Benign
16	89350060	89350060	C	T	exonic	ANKRD11	.	nonsynonymous SNV	ANKRD11:NM_001256183:exon9:c.G2890A:p.G964S,ANKRD11:NM_013275:exon9:c.G2890A:p.G964S,ANKRD11:NM_001256182:exon10:c.G2890A:p.G964S	p.G964S	B	T	T	0.085	2.22	5.73	6.456e-05	Likely_benign	Uncertain_significance	Benign
16	89350054	89350062	CCCTGCCGT	-	exonic	ANKRD11	.	nonframeshift deletion	ANKRD11:NM_001256183:exon9:c.2888_2896del:p.D963_R965del,ANKRD11:NM_013275:exon9:c.2888_2896del:p.D963_R965del,ANKRD11:NM_001256182:exon10:c.2888_2896del:p.D963_R965del	p.D963_R965del	.	.	.	.	.	.	.	Conflicting_interpretations_of_pathogenicity	Uncertain_significance	VUS
16	89350046	89350046	G	-	exonic	ANKRD11	.	frameshift deletion	ANKRD11:NM_001256183:exon9:c.2904delC:p.E969Rfs*8,ANKRD11:NM_013275:exon9:c.2904delC:p.E969Rfs*8,ANKRD11:NM_001256182:exon10:c.2904delC:p.E969Rfs*8	p.E969Rfs*8	.	.	.	.	.	.	.	Pathogenic	Pathogenic	VUS
16	89350038	89350038	G	A	exonic	ANKRD11	.	nonsynonymous SNV	ANKRD11:NM_001256183:exon9:c.C2912T:p.A971V,ANKRD11:NM_013275:exon9:c.C2912T:p.A971V,ANKRD11:NM_001256182:exon10:c.C2912T:p.A971V	p.A971V	B	T	.	0.085	-3.5	1.305	0.6443	Benign	Benign	Benign
16	89350033	89350033	G	A	exonic	ANKRD11	.	nonsynonymous SNV	ANKRD11:NM_001256183:exon9:c.C2917T:p.R973W,ANKRD11:NM_013275:exon9:c.C2917T:p.R973W,ANKRD11:NM_001256182:exon10:c.C2917T:p.R973W	p.R973W	D	D	D	0.477	-6.7	15.74	6.459e-05	Conflicting_interpretations_of_pathogenicity	Likely_benign	VUS
16	89350008	89350008	C	T	exonic	ANKRD11	.	nonsynonymous SNV	ANKRD11:NM_001256183:exon9:c.G2942A:p.C981Y,ANKRD11:NM_013275:exon9:c.G2942A:p.C981Y,ANKRD11:NM_001256182:exon10:c.G2942A:p.C981Y	p.C981Y	B	D	T	0.227	2.47	15.15	.	Uncertain_significance	Uncertain_significance	Benign
16	89350006	89350006	C	A	exonic	ANKRD11	.	stopgain	ANKRD11:NM_001256183:exon9:c.G2944T:p.E982X,ANKRD11:NM_013275:exon9:c.G2944T:p.E982X,ANKRD11:NM_001256182:exon10:c.G2944T:p.E982X	p.E982X	.	.	.	.	4.71	36	.	Pathogenic	Pathogenic	VUS
16	89349990	89349990	T	C	exonic	ANKRD11	.	nonsynonymous SNV	ANKRD11:NM_001256183:exon9:c.A2960G:p.D987G,ANKRD11:NM_013275:exon9:c.A2960G:p.D987G,ANKRD11:NM_001256182:exon10:c.A2960G:p.D987G	p.D987G	D	D	D	0.461	5.13	25.2	.	Uncertain_significance	Uncertain_significance	VUS
16	89349954	89349954	G	A	exonic	ANKRD11	.	nonsynonymous SNV	ANKRD11:NM_001256183:exon9:c.C2996T:p.P999L,ANKRD11:NM_013275:exon9:c.C2996T:p.P999L,ANKRD11:NM_001256182:exon10:c.C2996T:p.P999L	p.P999L	B	T	T	0.271	2.67	13.39	.	Uncertain_significance	Uncertain_significance	Benign
16	89349945	89349945	C	T	exonic	ANKRD11	.	nonsynonymous SNV	ANKRD11:NM_001256183:exon9:c.G3005A:p.R1002Q,ANKRD11:NM_013275:exon9:c.G3005A:p.R1002Q,ANKRD11:NM_001256182:exon10:c.G3005A:p.R1002Q	p.R1002Q	D	D	T	0.497	5.87	26.2	.	Conflicting_interpretations_of_pathogenicity	Uncertain_significance	VUS
16	89349931	89349931	G	A	exonic	ANKRD11	.	stopgain	ANKRD11:NM_001256183:exon9:c.C3019T:p.R1007X,ANKRD11:NM_013275:exon9:c.C3019T:p.R1007X,ANKRD11:NM_001256182:exon10:c.C3019T:p.R1007X	p.R1007X	.	.	.	.	2.26	35	.	Pathogenic/Likely_pathogenic	Pathogenic	VUS
16	89349906	89349906	G	A	exonic	ANKRD11	.	nonsynonymous SNV	ANKRD11:NM_001256183:exon9:c.C3044T:p.P1015L,ANKRD11:NM_013275:exon9:c.C3044T:p.P1015L,ANKRD11:NM_001256182:exon10:c.C3044T:p.P1015L	p.P1015L	B	T	D	0.087	-3.5	0.181	.	Uncertain_significance	Likely_benign	Benign
16	89349904	89349904	C	T	exonic	ANKRD11	.	nonsynonymous SNV	ANKRD11:NM_001256183:exon9:c.G3046A:p.D1016N,ANKRD11:NM_013275:exon9:c.G3046A:p.D1016N,ANKRD11:NM_001256182:exon10:c.G3046A:p.D1016N	p.D1016N	P	D	D	0.165	3.53	16.48	3.228e-05	Uncertain_significance	Uncertain_significance	VUS
16	89349891	89349895	TTCCT	-	exonic	ANKRD11	.	frameshift deletion	ANKRD11:NM_001256183:exon9:c.3055_3059del:p.R1019Gfs*14,ANKRD11:NM_013275:exon9:c.3055_3059del:p.R1019Gfs*14,ANKRD11:NM_001256182:exon10:c.3055_3059del:p.R1019Gfs*14	p.R1019Gfs*14	.	.	.	.	.	.	.	Pathogenic	Pathogenic	VUS
16	89349884	89349884	C	-	exonic	ANKRD11	.	frameshift deletion	ANKRD11:NM_001256183:exon9:c.3066delG:p.T1023Qfs*295,ANKRD11:NM_013275:exon9:c.3066delG:p.T1023Qfs*295,ANKRD11:NM_001256182:exon10:c.3066delG:p.T1023Qfs*295	p.T1023Qfs*295	.	.	.	.	.	.	.	Pathogenic	Pathogenic	VUS
16	89349866	89349866	G	T	exonic	ANKRD11	.	stopgain	ANKRD11:NM_001256183:exon9:c.C3084A:p.Y1028X,ANKRD11:NM_013275:exon9:c.C3084A:p.Y1028X,ANKRD11:NM_001256182:exon10:c.C3084A:p.Y1028X	p.Y1028X	.	.	.	.	-1.97	34	.	Pathogenic/Likely_pathogenic	Pathogenic	VUS
16	89349866	89349866	G	-	exonic	ANKRD11	.	stopgain	ANKRD11:NM_001256183:exon9:c.3084delC:p.Y1028*,ANKRD11:NM_013275:exon9:c.3084delC:p.Y1028*,ANKRD11:NM_001256182:exon10:c.3084delC:p.Y1028*	p.Y1028*	.	.	.	.	.	.	.	Pathogenic	Pathogenic	VUS
16	89349854	89349854	G	-	exonic	ANKRD11	.	frameshift deletion	ANKRD11:NM_001256183:exon9:c.3096delC:p.S1033Vfs*285,ANKRD11:NM_013275:exon9:c.3096delC:p.S1033Vfs*285,ANKRD11:NM_001256182:exon10:c.3096delC:p.S1033Vfs*285	p.S1033Vfs*285	.	.	.	.	.	.	.	Pathogenic	Pathogenic	VUS
16	89349853	89349853	T	A	exonic	ANKRD11	.	nonsynonymous SNV	ANKRD11:NM_001256183:exon9:c.A3097T:p.S1033C,ANKRD11:NM_013275:exon9:c.A3097T:p.S1033C,ANKRD11:NM_001256182:exon10:c.A3097T:p.S1033C	p.S1033C	D	D	D	0.138	0.378	17.49	.	Likely_benign	Likely_benign	VUS
16	89349852	89349852	C	A	exonic	ANKRD11	.	nonsynonymous SNV	ANKRD11:NM_001256183:exon9:c.G3098T:p.S1033I,ANKRD11:NM_013275:exon9:c.G3098T:p.S1033I,ANKRD11:NM_001256182:exon10:c.G3098T:p.S1033I	p.S1033I	B	D	D	0.101	-0.664	12.21	3.227e-05	Conflicting_interpretations_of_pathogenicity	Likely_benign	Benign
16	89349843	89349843	T	A	exonic	ANKRD11	.	nonsynonymous SNV	ANKRD11:NM_001256183:exon9:c.A3107T:p.D1036V,ANKRD11:NM_013275:exon9:c.A3107T:p.D1036V,ANKRD11:NM_001256182:exon10:c.A3107T:p.D1036V	p.D1036V	D	D	D	0.325	5.49	22.7	.	Uncertain_significance	Uncertain_significance	VUS
16	89349828	89349828	G	C	exonic	ANKRD11	.	stopgain	ANKRD11:NM_001256183:exon9:c.C3122G:p.S1041X,ANKRD11:NM_013275:exon9:c.C3122G:p.S1041X,ANKRD11:NM_001256182:exon10:c.C3122G:p.S1041X	p.S1041X	.	.	.	.	3.27	33	.	Pathogenic	Pathogenic	VUS
16	89349828	89349828	G	T	exonic	ANKRD11	.	stopgain	ANKRD11:NM_001256183:exon9:c.C3122A:p.S1041X,ANKRD11:NM_013275:exon9:c.C3122A:p.S1041X,ANKRD11:NM_001256182:exon10:c.C3122A:p.S1041X	p.S1041X	.	.	.	.	3.27	33	.	Pathogenic	Pathogenic	VUS
16	89349823	89349823	G	-	exonic	ANKRD11	.	frameshift deletion	ANKRD11:NM_001256183:exon9:c.3127delC:p.L1043Wfs*275,ANKRD11:NM_013275:exon9:c.3127delC:p.L1043Wfs*275,ANKRD11:NM_001256182:exon10:c.3127delC:p.L1043Wfs*275	p.L1043Wfs*275	.	.	.	.	.	.	.	Pathogenic	Likely_pathogenic	VUS
16	89349823	89349823	G	T	exonic	ANKRD11	.	nonsynonymous SNV	ANKRD11:NM_001256183:exon9:c.C3127A:p.L1043M,ANKRD11:NM_013275:exon9:c.C3127A:p.L1043M,ANKRD11:NM_001256182:exon10:c.C3127A:p.L1043M	p.L1043M	B	D	T	0.436	4.38	10.55	.	Uncertain_significance	Uncertain_significance	Benign
16	89349812	89349812	A	T	exonic	ANKRD11	.	stopgain	ANKRD11:NM_001256183:exon9:c.T3138A:p.C1046X,ANKRD11:NM_013275:exon9:c.T3138A:p.C1046X,ANKRD11:NM_001256182:exon10:c.T3138A:p.C1046X	p.C1046X	.	.	.	.	4.41	36	.	Pathogenic	Pathogenic	VUS
16	89349795	89349795	A	G	exonic	ANKRD11	.	nonsynonymous SNV	ANKRD11:NM_001256183:exon9:c.T3155C:p.F1052S,ANKRD11:NM_013275:exon9:c.T3155C:p.F1052S,ANKRD11:NM_001256182:exon10:c.T3155C:p.F1052S	p.F1052S	B	T	T	0.223	3.15	17	.	Likely_benign	Uncertain_significance	Benign
16	89349763	89349763	T	A	exonic	ANKRD11	.	stopgain	ANKRD11:NM_001256183:exon9:c.A3187T:p.K1063X,ANKRD11:NM_013275:exon9:c.A3187T:p.K1063X,ANKRD11:NM_001256182:exon10:c.A3187T:p.K1063X	p.K1063X	.	.	.	.	5.39	40	.	Pathogenic	Pathogenic	VUS
16	89349753	89349753	T	C	exonic	ANKRD11	.	nonsynonymous SNV	ANKRD11:NM_001256183:exon9:c.A3197G:p.H1066R,ANKRD11:NM_013275:exon9:c.A3197G:p.H1066R,ANKRD11:NM_001256182:exon10:c.A3197G:p.H1066R	p.H1066R	D	D	T	0.429	5.39	24.8	.	Likely_benign	Likely_benign	VUS
16	89349751	89349752	TA	-	exonic	ANKRD11	.	frameshift deletion	ANKRD11:NM_001256183:exon9:c.3198_3199del:p.H1066Qfs*35,ANKRD11:NM_013275:exon9:c.3198_3199del:p.H1066Qfs*35,ANKRD11:NM_001256182:exon10:c.3198_3199del:p.H1066Qfs*35	p.H1066Qfs*35	.	.	.	.	.	.	.	Pathogenic	Pathogenic	VUS
16	89349741	89349742	TG	-	exonic	ANKRD11	.	frameshift deletion	ANKRD11:NM_001256183:exon9:c.3208_3209del:p.H1070Wfs*31,ANKRD11:NM_013275:exon9:c.3208_3209del:p.H1070Wfs*31,ANKRD11:NM_001256182:exon10:c.3208_3209del:p.H1070Wfs*31	p.H1070Wfs*31	.	.	.	.	.	.	.	Pathogenic	Pathogenic	VUS
16	89349730	89349731	TG	-	exonic	ANKRD11	.	frameshift deletion	ANKRD11:NM_001256183:exon9:c.3219_3220del:p.D1073Efs*28,ANKRD11:NM_013275:exon9:c.3219_3220del:p.D1073Efs*28,ANKRD11:NM_001256182:exon10:c.3219_3220del:p.D1073Efs*28	p.D1073Efs*28	.	.	.	.	.	.	.	Pathogenic	Pathogenic	VUS
16	89349724	89349729	TTTCTT	-	exonic	ANKRD11	.	nonframeshift deletion	ANKRD11:NM_001256183:exon9:c.3221_3226del:p.K1074_E1075del,ANKRD11:NM_013275:exon9:c.3221_3226del:p.K1074_E1075del,ANKRD11:NM_001256182:exon10:c.3221_3226del:p.K1074_E1075del	p.K1074_E1075del	.	.	.	.	.	.	0.0001	Uncertain_significance	Uncertain_significance	VUS
16	89349723	89349726	CTTT	-	exonic	ANKRD11	.	frameshift deletion	ANKRD11:NM_001256183:exon9:c.3224_3227del:p.E1075Gfs*242,ANKRD11:NM_013275:exon9:c.3224_3227del:p.E1075Gfs*242,ANKRD11:NM_001256182:exon10:c.3224_3227del:p.E1075Gfs*242	p.E1075Gfs*242	.	.	.	.	.	.	.	Pathogenic	Pathogenic	VUS
16	89349712	89349712	G	T	exonic	ANKRD11	.	nonsynonymous SNV	ANKRD11:NM_001256183:exon9:c.C3238A:p.L1080I,ANKRD11:NM_013275:exon9:c.C3238A:p.L1080I,ANKRD11:NM_001256182:exon10:c.C3238A:p.L1080I	p.L1080I	B	T	T	0.195	3.42	12.37	.	Uncertain_significance	Uncertain_significance	Benign
16	89349706	89349706	G	A	exonic	ANKRD11	.	stopgain	ANKRD11:NM_001256183:exon9:c.C3244T:p.Q1082X,ANKRD11:NM_013275:exon9:c.C3244T:p.Q1082X,ANKRD11:NM_001256182:exon10:c.C3244T:p.Q1082X	p.Q1082X	.	.	.	.	5.39	38	.	Pathogenic	Pathogenic	VUS
16	89349682	89349682	C	-	exonic	ANKRD11	.	frameshift deletion	ANKRD11:NM_001256183:exon9:c.3268delG:p.A1090Lfs*228,ANKRD11:NM_013275:exon9:c.3268delG:p.A1090Lfs*228,ANKRD11:NM_001256182:exon10:c.3268delG:p.A1090Lfs*228	p.A1090Lfs*228	.	.	.	.	.	.	.	Likely_pathogenic	Pathogenic	VUS
16	89349676	89349676	G	A	exonic	ANKRD11	.	nonsynonymous SNV	ANKRD11:NM_001256183:exon9:c.C3274T:p.P1092S,ANKRD11:NM_013275:exon9:c.C3274T:p.P1092S,ANKRD11:NM_001256182:exon10:c.C3274T:p.P1092S	p.P1092S	B	T	T	0.092	-0.199	12.96	3.234e-05	Conflicting_interpretations_of_pathogenicity	Likely_benign	Benign
16	89349668	89349668	G	C	exonic	ANKRD11	.	nonsynonymous SNV	ANKRD11:NM_001256183:exon9:c.C3282G:p.I1094M,ANKRD11:NM_013275:exon9:c.C3282G:p.I1094M,ANKRD11:NM_001256182:exon10:c.C3282G:p.I1094M	p.I1094M	P	D	T	0.165	-10.6	0.052	9.692e-05	Likely_benign	Likely_benign	Benign
16	89349652	89349652	A	G	exonic	ANKRD11	.	nonsynonymous SNV	ANKRD11:NM_001256183:exon9:c.T3298C:p.S1100P,ANKRD11:NM_013275:exon9:c.T3298C:p.S1100P,ANKRD11:NM_001256182:exon10:c.T3298C:p.S1100P	p.S1100P	B	T	T	0.108	-1.01	15.55	.	Uncertain_significance	Likely_benign	Benign
16	89349641	89349641	T	-	exonic	ANKRD11	.	frameshift deletion	ANKRD11:NM_001256183:exon9:c.3309delA:p.D1104Mfs*214,ANKRD11:NM_013275:exon9:c.3309delA:p.D1104Mfs*214,ANKRD11:NM_001256182:exon10:c.3309delA:p.D1104Mfs*214	p.D1104Mfs*214	.	.	.	.	.	.	.	Pathogenic	Pathogenic	VUS
16	89349641	89349644	TTTT	-	exonic	ANKRD11	.	frameshift deletion	ANKRD11:NM_001256183:exon9:c.3306_3309del:p.K1103Mfs*214,ANKRD11:NM_013275:exon9:c.3306_3309del:p.K1103Mfs*214,ANKRD11:NM_001256182:exon10:c.3306_3309del:p.K1103Mfs*214	p.K1103Mfs*214	.	.	.	.	.	.	.	Pathogenic	Pathogenic	VUS
16	89349640	89349640	-	T	exonic	ANKRD11	.	frameshift insertion	ANKRD11:NM_001256183:exon9:c.3309dupA:p.D1104Rfs*2,ANKRD11:NM_013275:exon9:c.3309dupA:p.D1104Rfs*2,ANKRD11:NM_001256182:exon10:c.3309dupA:p.D1104Rfs*2	p.D1104Rfs*2	.	.	.	.	.	.	.	Pathogenic	Pathogenic	VUS
16	89349615	89349615	-	T	exonic	ANKRD11	.	frameshift insertion	ANKRD11:NM_001256183:exon9:c.3334dupA:p.S1112Kfs*11,ANKRD11:NM_013275:exon9:c.3334dupA:p.S1112Kfs*11,ANKRD11:NM_001256182:exon10:c.3334dupA:p.S1112Kfs*11	p.S1112Kfs*11	.	.	.	.	.	.	.	Pathogenic	Pathogenic	VUS
16	89349610	89349610	A	T	exonic	ANKRD11	.	nonsynonymous SNV	ANKRD11:NM_001256183:exon9:c.T3340A:p.Y1114N,ANKRD11:NM_013275:exon9:c.T3340A:p.Y1114N,ANKRD11:NM_001256182:exon10:c.T3340A:p.Y1114N	p.Y1114N	D	D	D	0.596	5.32	25.2	.	Uncertain_significance	Uncertain_significance	VUS
16	89349607	89349607	T	C	exonic	ANKRD11	.	nonsynonymous SNV	ANKRD11:NM_001256183:exon9:c.A3343G:p.I1115V,ANKRD11:NM_013275:exon9:c.A3343G:p.I1115V,ANKRD11:NM_001256182:exon10:c.A3343G:p.I1115V	p.I1115V	B	D	D	0.405	5.32	18.79	.	Uncertain_significance	Uncertain_significance	VUS
16	89349592	89349592	T	C	exonic	ANKRD11	.	nonsynonymous SNV	ANKRD11:NM_001256183:exon9:c.A3358G:p.T1120A,ANKRD11:NM_013275:exon9:c.A3358G:p.T1120A,ANKRD11:NM_001256182:exon10:c.A3358G:p.T1120A	p.T1120A	D	D	D	0.458	5.32	23.8	.	Uncertain_significance	Uncertain_significance	VUS
16	89349582	89349583	CT	-	exonic	ANKRD11	.	stopgain	ANKRD11:NM_001256183:exon9:c.3367_3368del:p.S1123*,ANKRD11:NM_013275:exon9:c.3367_3368del:p.S1123*,ANKRD11:NM_001256182:exon10:c.3367_3368del:p.S1123*	p.S1123*	.	.	.	.	.	.	.	Pathogenic	Pathogenic	VUS
16	89349578	89349581	CTCA	-	exonic	ANKRD11	.	frameshift deletion	ANKRD11:NM_001256183:exon9:c.3369_3372del:p.S1123Rfs*194,ANKRD11:NM_013275:exon9:c.3369_3372del:p.S1123Rfs*194,ANKRD11:NM_001256182:exon10:c.3369_3372del:p.S1123Rfs*194	p.S1123Rfs*194	.	.	.	.	.	.	.	Pathogenic	Pathogenic	VUS
16	89349550	89349550	C	T	exonic	ANKRD11	.	nonsynonymous SNV	ANKRD11:NM_001256183:exon9:c.G3400A:p.G1134R,ANKRD11:NM_013275:exon9:c.G3400A:p.G1134R,ANKRD11:NM_001256182:exon10:c.G3400A:p.G1134R	p.G1134R	P	D	T	0.37	3.89	17.48	3.232e-05	Likely_benign	Uncertain_significance	VUS
16	89349543	89349543	T	G	exonic	ANKRD11	.	nonsynonymous SNV	ANKRD11:NM_001256183:exon9:c.A3407C:p.K1136T,ANKRD11:NM_013275:exon9:c.A3407C:p.K1136T,ANKRD11:NM_001256182:exon10:c.A3407C:p.K1136T	p.K1136T	P	D	D	0.509	2.6	15.84	3.233e-05	Likely_benign	Likely_benign	VUS
16	89349532	89349532	C	T	exonic	ANKRD11	.	nonsynonymous SNV	ANKRD11:NM_001256183:exon9:c.G3418A:p.A1140T,ANKRD11:NM_013275:exon9:c.G3418A:p.A1140T,ANKRD11:NM_001256182:exon10:c.G3418A:p.A1140T	p.A1140T	B	D	D	0.083	-0.565	9.365	.	Conflicting_interpretations_of_pathogenicity	Likely_benign	Benign
16	89349526	89349526	C	T	exonic	ANKRD11	.	nonsynonymous SNV	ANKRD11:NM_001256183:exon9:c.G3424A:p.D1142N,ANKRD11:NM_013275:exon9:c.G3424A:p.D1142N,ANKRD11:NM_001256182:exon10:c.G3424A:p.D1142N	p.D1142N	P	D	T	0.165	4.9	19.55	.	Likely_benign	Likely_benign	VUS
16	89349519	89349525	GGCAAGT	CAGGACGGA	exonic	ANKRD11	.	frameshift substitution	ANKRD11:NM_001256183:exon9:c.3425_3431delinsTCCGTCCTG:p.D1142Vfs*177,ANKRD11:NM_013275:exon9:c.3425_3431delinsTCCGTCCTG:p.D1142Vfs*177,ANKRD11:NM_001256182:exon10:c.3425_3431delinsTCCGTCCTG:p.D1142Vfs*177	p.D1142Vfs*177	.	.	.	.	.	.	.	Pathogenic	Pathogenic	VUS
16	89349519	89349519	G	A	exonic	ANKRD11	.	nonsynonymous SNV	ANKRD11:NM_001256183:exon9:c.C3431T:p.P1144L,ANKRD11:NM_013275:exon9:c.C3431T:p.P1144L,ANKRD11:NM_001256182:exon10:c.C3431T:p.P1144L	p.P1144L	B	T	.	0.098	-9.8	0.001	0.0008	Benign	Benign	Benign
16	89349513	89349513	G	A	exonic	ANKRD11	.	nonsynonymous SNV	ANKRD11:NM_001256183:exon9:c.C3437T:p.T1146M,ANKRD11:NM_013275:exon9:c.C3437T:p.T1146M,ANKRD11:NM_001256182:exon10:c.C3437T:p.T1146M	p.T1146M	B	T	D	0.088	-9.62	0.056	0.0002	Likely_benign	Likely_benign	Benign
16	89349508	89349508	C	T	exonic	ANKRD11	.	nonsynonymous SNV	ANKRD11:NM_001256183:exon9:c.G3442A:p.G1148S,ANKRD11:NM_013275:exon9:c.G3442A:p.G1148S,ANKRD11:NM_001256182:exon10:c.G3442A:p.G1148S	p.G1148S	B	T	T	0.085	-8.86	0.002	6.463e-05	Uncertain_significance	Likely_benign	Benign
16	89349496	89349496	T	C	exonic	ANKRD11	.	nonsynonymous SNV	ANKRD11:NM_001256183:exon9:c.A3454G:p.K1152E,ANKRD11:NM_013275:exon9:c.A3454G:p.K1152E,ANKRD11:NM_001256182:exon10:c.A3454G:p.K1152E	p.K1152E	B	D	D	0.234	-0.33	13.06	.	Uncertain_significance	Likely_benign	Benign
16	89349486	89349486	C	T	exonic	ANKRD11	.	nonsynonymous SNV	ANKRD11:NM_001256183:exon9:c.G3464A:p.G1155E,ANKRD11:NM_013275:exon9:c.G3464A:p.G1155E,ANKRD11:NM_001256182:exon10:c.G3464A:p.G1155E	p.G1155E	B	T	D	0.346	1.37	12.79	.	Uncertain_significance	Likely_benign	Benign
16	89349483	89349483	C	T	exonic	ANKRD11	.	nonsynonymous SNV	ANKRD11:NM_001256183:exon9:c.G3467A:p.R1156Q,ANKRD11:NM_013275:exon9:c.G3467A:p.R1156Q,ANKRD11:NM_001256182:exon10:c.G3467A:p.R1156Q	p.R1156Q	P	D	D	0.333	2.87	13.06	.	Likely_benign	Likely_benign	VUS
16	89349403	89349403	C	T	exonic	ANKRD11	.	nonsynonymous SNV	ANKRD11:NM_001256183:exon9:c.G3547A:p.D1183N,ANKRD11:NM_013275:exon9:c.G3547A:p.D1183N,ANKRD11:NM_001256182:exon10:c.G3547A:p.D1183N	p.D1183N	B	D	T	0.16	4.8	19.98	.	Uncertain_significance	Uncertain_significance	Benign
16	89349388	89349388	G	A	exonic	ANKRD11	.	stopgain	ANKRD11:NM_001256183:exon9:c.C3562T:p.R1188X,ANKRD11:NM_013275:exon9:c.C3562T:p.R1188X,ANKRD11:NM_001256182:exon10:c.C3562T:p.R1188X	p.R1188X	.	.	.	.	2.11	33	.	Pathogenic	Pathogenic	VUS
16	89349387	89349387	-	T	exonic	ANKRD11	.	frameshift insertion	ANKRD11:NM_001256183:exon9:c.3562_3563insA:p.R1188Qfs*16,ANKRD11:NM_013275:exon9:c.3562_3563insA:p.R1188Qfs*16,ANKRD11:NM_001256182:exon10:c.3562_3563insA:p.R1188Qfs*16	p.R1188Qfs*16	.	.	.	.	.	.	.	Pathogenic	Pathogenic	VUS
16	89349373	89349373	C	T	exonic	ANKRD11	.	nonsynonymous SNV	ANKRD11:NM_001256183:exon9:c.G3577A:p.A1193T,ANKRD11:NM_013275:exon9:c.G3577A:p.A1193T,ANKRD11:NM_001256182:exon10:c.G3577A:p.A1193T	p.A1193T	B	T	T	0.087	3.79	9.311	.	Uncertain_significance	Uncertain_significance	Benign
16	89349372	89349372	G	A	exonic	ANKRD11	.	nonsynonymous SNV	ANKRD11:NM_001256183:exon9:c.C3578T:p.A1193V,ANKRD11:NM_013275:exon9:c.C3578T:p.A1193V,ANKRD11:NM_001256182:exon10:c.C3578T:p.A1193V	p.A1193V	B	T	T	0.085	2.7	7.634	0.0012	Benign	Likely_benign	Benign
16	89349366	89349366	C	T	exonic	ANKRD11	.	nonsynonymous SNV	ANKRD11:NM_001256183:exon9:c.G3584A:p.R1195K,ANKRD11:NM_013275:exon9:c.G3584A:p.R1195K,ANKRD11:NM_001256182:exon10:c.G3584A:p.R1195K	p.R1195K	B	T	T	0.086	1.35	0.269	9.832e-05	Conflicting_interpretations_of_pathogenicity	Likely_benign	Benign
16	89349356	89349359	TTTT	-	exonic	ANKRD11	.	frameshift deletion	ANKRD11:NM_001256183:exon9:c.3591_3594del:p.K1198Rfs*119,ANKRD11:NM_013275:exon9:c.3591_3594del:p.K1198Rfs*119,ANKRD11:NM_001256182:exon10:c.3591_3594del:p.K1198Rfs*119	p.K1198Rfs*119	.	.	.	.	.	.	.	Pathogenic	Likely_pathogenic	VUS
16	89349356	89349360	TTTTT	-	exonic	ANKRD11	.	frameshift deletion	ANKRD11:NM_001256183:exon9:c.3590_3594del:p.K1197Rfs*5,ANKRD11:NM_013275:exon9:c.3590_3594del:p.K1197Rfs*5,ANKRD11:NM_001256182:exon10:c.3590_3594del:p.K1197Rfs*5	p.K1197Rfs*5	.	.	.	.	.	.	.	Likely_pathogenic	Likely_pathogenic	VUS
16	89349346	89349346	-	G	exonic	ANKRD11	.	frameshift insertion	ANKRD11:NM_001256183:exon9:c.3603dupC:p.F1202Lfs*2,ANKRD11:NM_013275:exon9:c.3603dupC:p.F1202Lfs*2,ANKRD11:NM_001256182:exon10:c.3603dupC:p.F1202Lfs*2	p.F1202Lfs*2	.	.	.	.	.	.	.	Pathogenic	Pathogenic	VUS
16	89349336	89349336	T	G	exonic	ANKRD11	.	nonsynonymous SNV	ANKRD11:NM_001256183:exon9:c.A3614C:p.H1205P,ANKRD11:NM_013275:exon9:c.A3614C:p.H1205P,ANKRD11:NM_001256182:exon10:c.A3614C:p.H1205P	p.H1205P	D	D	D	0.581	2.54	22.6	.	Uncertain_significance	Uncertain_significance	VUS
16	89349329	89349329	C	G	exonic	ANKRD11	.	nonsynonymous SNV	ANKRD11:NM_001256183:exon9:c.G3621C:p.E1207D,ANKRD11:NM_013275:exon9:c.G3621C:p.E1207D,ANKRD11:NM_001256182:exon10:c.G3621C:p.E1207D	p.E1207D	B	T	T	0.089	1.74	14.06	.	Uncertain_significance	Likely_benign	Benign
16	89349325	89349325	T	C	exonic	ANKRD11	.	nonsynonymous SNV	ANKRD11:NM_001256183:exon9:c.A3625G:p.K1209E,ANKRD11:NM_013275:exon9:c.A3625G:p.K1209E,ANKRD11:NM_001256182:exon10:c.A3625G:p.K1209E	p.K1209E	P	D	T	0.476	3.73	21.4	.	Uncertain_significance	Uncertain_significance	VUS
16	89349317	89349318	TT	-	exonic	ANKRD11	.	frameshift deletion	ANKRD11:NM_001256183:exon9:c.3632_3633del:p.K1211Rfs*21,ANKRD11:NM_013275:exon9:c.3632_3633del:p.K1211Rfs*21,ANKRD11:NM_001256182:exon10:c.3632_3633del:p.K1211Rfs*21	p.K1211Rfs*21	.	.	.	.	.	.	.	Pathogenic	Pathogenic	VUS
16	89349299	89349299	G	T	exonic	ANKRD11	.	stopgain	ANKRD11:NM_001256183:exon9:c.C3651A:p.Y1217X,ANKRD11:NM_013275:exon9:c.C3651A:p.Y1217X,ANKRD11:NM_001256182:exon10:c.C3651A:p.Y1217X	p.Y1217X	.	.	.	.	-4.13	32	.	Pathogenic	Pathogenic	VUS
16	89349297	89349297	T	G	exonic	ANKRD11	.	nonsynonymous SNV	ANKRD11:NM_001256183:exon9:c.A3653C:p.K1218T,ANKRD11:NM_013275:exon9:c.A3653C:p.K1218T,ANKRD11:NM_001256182:exon10:c.A3653C:p.K1218T	p.K1218T	D	D	D	0.509	3.6	24.1	.	Uncertain_significance	Uncertain_significance	VUS
16	89349264	89349264	G	A	exonic	ANKRD11	.	nonsynonymous SNV	ANKRD11:NM_001256183:exon9:c.C3686T:p.T1229M,ANKRD11:NM_013275:exon9:c.C3686T:p.T1229M,ANKRD11:NM_001256182:exon10:c.C3686T:p.T1229M	p.T1229M	B	T	T	0.089	-3.24	1.532	.	Likely_benign	Likely_benign	Benign
16	89349249	89349249	T	C	exonic	ANKRD11	.	nonsynonymous SNV	ANKRD11:NM_001256183:exon9:c.A3701G:p.N1234S,ANKRD11:NM_013275:exon9:c.A3701G:p.N1234S,ANKRD11:NM_001256182:exon10:c.A3701G:p.N1234S	p.N1234S	B	T	T	0.069	-10.2	0.001	.	not_provided	Likely_benign	Benign
16	89349245	89349248	TTTA	-	exonic	ANKRD11	.	frameshift deletion	ANKRD11:NM_001256183:exon9:c.3702_3705del:p.K1235Rfs*82,ANKRD11:NM_013275:exon9:c.3702_3705del:p.K1235Rfs*82,ANKRD11:NM_001256182:exon10:c.3702_3705del:p.K1235Rfs*82	p.K1235Rfs*82	.	.	.	.	.	.	.	Pathogenic	Pathogenic	VUS
16	89349244	89349244	G	A	exonic	ANKRD11	.	stopgain	ANKRD11:NM_001256183:exon9:c.C3706T:p.Q1236X,ANKRD11:NM_013275:exon9:c.C3706T:p.Q1236X,ANKRD11:NM_001256182:exon10:c.C3706T:p.Q1236X	p.Q1236X	.	.	.	.	5.01	39	.	Likely_pathogenic	Pathogenic	VUS
16	89349243	89349246	TGTT	-	exonic	ANKRD11	.	frameshift deletion	ANKRD11:NM_001256183:exon9:c.3704_3707del:p.K1235Rfs*82,ANKRD11:NM_013275:exon9:c.3704_3707del:p.K1235Rfs*82,ANKRD11:NM_001256182:exon10:c.3704_3707del:p.K1235Rfs*82	p.K1235Rfs*82	.	.	.	.	.	.	.	Pathogenic	Pathogenic	VUS
16	89349241	89349242	TC	-	exonic	ANKRD11	.	frameshift deletion	ANKRD11:NM_001256183:exon9:c.3708_3709del:p.K1237Afs*6,ANKRD11:NM_013275:exon9:c.3708_3709del:p.K1237Afs*6,ANKRD11:NM_001256182:exon10:c.3708_3709del:p.K1237Afs*6	p.K1237Afs*6	.	.	.	.	.	.	.	Pathogenic	Pathogenic	VUS
16	89349235	89349235	G	T	exonic	ANKRD11	.	nonsynonymous SNV	ANKRD11:NM_001256183:exon9:c.C3715A:p.P1239T,ANKRD11:NM_013275:exon9:c.C3715A:p.P1239T,ANKRD11:NM_001256182:exon10:c.C3715A:p.P1239T	p.P1239T	B	D	T	0.157	4.14	21.7	.	Uncertain_significance	Uncertain_significance	Benign
16	89349214	89349214	G	A	exonic	ANKRD11	.	nonsynonymous SNV	ANKRD11:NM_001256183:exon9:c.C3736T:p.H1246Y,ANKRD11:NM_013275:exon9:c.C3736T:p.H1246Y,ANKRD11:NM_001256182:exon10:c.C3736T:p.H1246Y	p.H1246Y	P	D	T	0.234	4.1	17.67	.	Uncertain_significance	Uncertain_significance	VUS
16	89349207	89349207	G	A	exonic	ANKRD11	.	nonsynonymous SNV	ANKRD11:NM_001256183:exon9:c.C3743T:p.A1248V,ANKRD11:NM_013275:exon9:c.C3743T:p.A1248V,ANKRD11:NM_001256182:exon10:c.C3743T:p.A1248V	p.A1248V	B	T	T	0.087	1.86	7.861	.	Likely_benign	Likely_benign	Benign
16	89349181	89349182	TG	-	exonic	ANKRD11	.	frameshift deletion	ANKRD11:NM_001256183:exon9:c.3768_3769del:p.H1256Qfs*26,ANKRD11:NM_013275:exon9:c.3768_3769del:p.H1256Qfs*26,ANKRD11:NM_001256182:exon10:c.3768_3769del:p.H1256Qfs*26	p.H1256Qfs*26	.	.	.	.	.	.	.	Pathogenic	Pathogenic	VUS
16	89349179	89349180	TT	-	exonic	ANKRD11	.	frameshift deletion	ANKRD11:NM_001256183:exon9:c.3770_3771del:p.K1257Rfs*25,ANKRD11:NM_013275:exon9:c.3770_3771del:p.K1257Rfs*25,ANKRD11:NM_001256182:exon10:c.3770_3771del:p.K1257Rfs*25	p.K1257Rfs*25	.	.	.	.	.	.	.	Pathogenic/Likely_pathogenic	Pathogenic	VUS
16	89349177	89349180	TCTT	-	exonic	ANKRD11	.	frameshift deletion	ANKRD11:NM_001256183:exon9:c.3770_3773del:p.K1257Rfs*60,ANKRD11:NM_013275:exon9:c.3770_3773del:p.K1257Rfs*60,ANKRD11:NM_001256182:exon10:c.3770_3773del:p.K1257Rfs*60	p.K1257Rfs*60	.	.	.	.	.	.	.	Pathogenic	Pathogenic	VUS
16	89349174	89349190	TTCTCTTTGTGTTTGCT	-	exonic	ANKRD11	.	frameshift deletion	ANKRD11:NM_001256183:exon9:c.3760_3776del:p.S1254Vfs*23,ANKRD11:NM_013275:exon9:c.3760_3776del:p.S1254Vfs*23,ANKRD11:NM_001256182:exon10:c.3760_3776del:p.S1254Vfs*23	p.S1254Vfs*23	.	.	.	.	.	.	.	Likely_pathogenic	Pathogenic	VUS
16	89349138	89349138	G	C	exonic	ANKRD11	.	nonsynonymous SNV	ANKRD11:NM_001256183:exon9:c.C3812G:p.S1271W,ANKRD11:NM_013275:exon9:c.C3812G:p.S1271W,ANKRD11:NM_001256182:exon10:c.C3812G:p.S1271W	p.S1271W	D	D	D	0.51	4.34	23.1	.	Uncertain_significance	Uncertain_significance	VUS
16	89349138	89349138	G	A	exonic	ANKRD11	.	nonsynonymous SNV	ANKRD11:NM_001256183:exon9:c.C3812T:p.S1271L,ANKRD11:NM_013275:exon9:c.C3812T:p.S1271L,ANKRD11:NM_001256182:exon10:c.C3812T:p.S1271L	p.S1271L	D	D	D	0.103	4.34	19.98	.	Likely_benign	Likely_benign	VUS
16	89349124	89349124	C	T	exonic	ANKRD11	.	nonsynonymous SNV	ANKRD11:NM_001256183:exon9:c.G3826A:p.A1276T,ANKRD11:NM_013275:exon9:c.G3826A:p.A1276T,ANKRD11:NM_001256182:exon10:c.G3826A:p.A1276T	p.A1276T	B	T	T	0.083	-8.93	0.002	0.0005	Benign/Likely_benign	Likely_benign	Benign
16	89349114	89349114	C	A	exonic	ANKRD11	.	nonsynonymous SNV	ANKRD11:NM_001256183:exon9:c.G3836T:p.S1279I,ANKRD11:NM_013275:exon9:c.G3836T:p.S1279I,ANKRD11:NM_001256182:exon10:c.G3836T:p.S1279I	p.S1279I	D	D	D	0.507	5.3	24.4	.	Uncertain_significance	Uncertain_significance	VUS
16	89349106	89349106	-	A	exonic	ANKRD11	.	stopgain	ANKRD11:NM_001256183:exon9:c.3843dupT:p.E1282*,ANKRD11:NM_013275:exon9:c.3843dupT:p.E1282*,ANKRD11:NM_001256182:exon10:c.3843dupT:p.E1282*	p.E1282*	.	.	.	.	.	.	.	Pathogenic	Likely_pathogenic	VUS
16	89349081	89349081	T	C	exonic	ANKRD11	.	nonsynonymous SNV	ANKRD11:NM_001256183:exon9:c.A3869G:p.H1290R,ANKRD11:NM_013275:exon9:c.A3869G:p.H1290R,ANKRD11:NM_001256182:exon10:c.A3869G:p.H1290R	p.H1290R	B	T	T	0.105	4.21	13.43	.	Benign	Likely_benign	Benign
16	89349078	89349078	T	C	exonic	ANKRD11	.	nonsynonymous SNV	ANKRD11:NM_001256183:exon9:c.A3872G:p.E1291G,ANKRD11:NM_013275:exon9:c.A3872G:p.E1291G,ANKRD11:NM_001256182:exon10:c.A3872G:p.E1291G	p.E1291G	P	D	D	0.207	4.2	22.1	3.228e-05	Likely_benign	Likely_benign	VUS
16	89349064	89349064	-	GTCT	exonic	ANKRD11	.	frameshift insertion	ANKRD11:NM_001256183:exon9:c.3885_3886insAGAC:p.S1296Rfs*5,ANKRD11:NM_013275:exon9:c.3885_3886insAGAC:p.S1296Rfs*5,ANKRD11:NM_001256182:exon10:c.3885_3886insAGAC:p.S1296Rfs*5	p.S1296Rfs*5	.	.	.	.	.	.	.	Likely_pathogenic	Pathogenic	VUS
16	89349061	89349061	-	G	exonic	ANKRD11	.	frameshift insertion	ANKRD11:NM_001256183:exon9:c.3888dupC:p.N1297Qfs*3,ANKRD11:NM_013275:exon9:c.3888dupC:p.N1297Qfs*3,ANKRD11:NM_001256182:exon10:c.3888dupC:p.N1297Qfs*3	p.N1297Qfs*3	.	.	.	.	.	.	.	Pathogenic	Likely_pathogenic	VUS
16	89349058	89349058	-	GTT	exonic	ANKRD11	.	nonframeshift insertion	ANKRD11:NM_001256183:exon9:c.3891_3892insAAC:p.N1297_D1298insN,ANKRD11:NM_013275:exon9:c.3891_3892insAAC:p.N1297_D1298insN,ANKRD11:NM_001256182:exon10:c.3891_3892insAAC:p.N1297_D1298insN	p.N1297_D1298insN	.	.	.	.	.	.	0.0003	Conflicting_interpretations_of_pathogenicity	Uncertain_significance	VUS
16	89349046	89349046	C	T	exonic	ANKRD11	.	nonsynonymous SNV	ANKRD11:NM_001256183:exon9:c.G3904A:p.E1302K,ANKRD11:NM_013275:exon9:c.G3904A:p.E1302K,ANKRD11:NM_001256182:exon10:c.G3904A:p.E1302K	p.E1302K	D	D	D	0.494	5.2	24.6	.	Uncertain_significance	Uncertain_significance	VUS
16	89349024	89349024	G	A	exonic	ANKRD11	.	nonsynonymous SNV	ANKRD11:NM_001256183:exon9:c.C3926T:p.T1309M,ANKRD11:NM_013275:exon9:c.C3926T:p.T1309M,ANKRD11:NM_001256182:exon10:c.C3926T:p.T1309M	p.T1309M	D	D	D	0.285	4.12	21.5	.	Uncertain_significance	Uncertain_significance	VUS
16	89349020	89349020	G	C	exonic	ANKRD11	.	nonsynonymous SNV	ANKRD11:NM_001256183:exon9:c.C3930G:p.D1310E,ANKRD11:NM_013275:exon9:c.C3930G:p.D1310E,ANKRD11:NM_001256182:exon10:c.C3930G:p.D1310E	p.D1310E	B	D	T	0.454	2.08	13.88	.	Likely_benign	Uncertain_significance	Benign
16	89349019	89349019	G	A	exonic	ANKRD11	.	stopgain	ANKRD11:NM_001256183:exon9:c.C3931T:p.R1311X,ANKRD11:NM_013275:exon9:c.C3931T:p.R1311X,ANKRD11:NM_001256182:exon10:c.C3931T:p.R1311X	p.R1311X	.	.	.	.	1.83	36	.	Likely_pathogenic	Pathogenic	VUS
16	89349018	89349018	C	T	exonic	ANKRD11	.	nonsynonymous SNV	ANKRD11:NM_001256183:exon9:c.G3932A:p.R1311Q,ANKRD11:NM_013275:exon9:c.G3932A:p.R1311Q,ANKRD11:NM_001256182:exon10:c.G3932A:p.R1311Q	p.R1311Q	D	D	T	0.213	4.25	23.6	3.228e-05	Likely_benign	Likely_benign	VUS
16	89349008	89349008	C	A	exonic	ANKRD11	.	nonsynonymous SNV	ANKRD11:NM_001256183:exon9:c.G3942T:p.E1314D,ANKRD11:NM_013275:exon9:c.G3942T:p.E1314D,ANKRD11:NM_001256182:exon10:c.G3942T:p.E1314D	p.E1314D	B	T	T	0.078	-5.26	0.831	.	Uncertain_significance	Likely_benign	Benign
16	89349006	89349006	G	A	exonic	ANKRD11	.	nonsynonymous SNV	ANKRD11:NM_001256183:exon9:c.C3944T:p.P1315L,ANKRD11:NM_013275:exon9:c.C3944T:p.P1315L,ANKRD11:NM_001256182:exon10:c.C3944T:p.P1315L	p.P1315L	D	D	D	0.089	5.21	24.6	6.458e-05	Conflicting_interpretations_of_pathogenicity	Likely_benign	VUS
16	89349005	89349017	CGGCTCCTGCCCT	-	exonic	ANKRD11	.	stopgain	ANKRD11:NM_001256183:exon9:c.3933_3945del:p.Q1313*,ANKRD11:NM_013275:exon9:c.3933_3945del:p.Q1313*,ANKRD11:NM_001256182:exon10:c.3933_3945del:p.Q1313*	p.Q1313*	.	.	.	.	.	.	.	Pathogenic	Pathogenic	VUS
16	89349002	89349002	C	-	exonic	ANKRD11	.	stopgain	ANKRD11:NM_001256183:exon9:c.3948delG:p.L1317*,ANKRD11:NM_013275:exon9:c.3948delG:p.L1317*,ANKRD11:NM_001256182:exon10:c.3948delG:p.L1317*	p.L1317*	.	.	.	.	.	.	.	Pathogenic	Pathogenic	VUS
16	89348997	89348997	G	C	exonic	ANKRD11	.	nonsynonymous SNV	ANKRD11:NM_001256183:exon9:c.C3953G:p.T1318S,ANKRD11:NM_013275:exon9:c.C3953G:p.T1318S,ANKRD11:NM_001256182:exon10:c.C3953G:p.T1318S	p.T1318S	B	T	T	0.077	1.93	0.264	.	Conflicting_interpretations_of_pathogenicity	Likely_benign	Benign
16	89348977	89348977	A	G	exonic	ANKRD11	.	nonsynonymous SNV	ANKRD11:NM_001256183:exon9:c.T3973C:p.F1325L,ANKRD11:NM_013275:exon9:c.T3973C:p.F1325L,ANKRD11:NM_001256182:exon10:c.T3973C:p.F1325L	p.F1325L	B	T	T	0.114	1.61	8.258	3.23e-05	Likely_benign	Likely_benign	Benign
16	89348973	89348973	G	A	exonic	ANKRD11	.	nonsynonymous SNV	ANKRD11:NM_001256183:exon9:c.C3977T:p.T1326M,ANKRD11:NM_013275:exon9:c.C3977T:p.T1326M,ANKRD11:NM_001256182:exon10:c.C3977T:p.T1326M	p.T1326M	P	D	D	0.204	5.21	17.63	0.0003	Likely_benign	Likely_benign	VUS
16	89348949	89348949	G	A	exonic	ANKRD11	.	nonsynonymous SNV	ANKRD11:NM_001256183:exon9:c.C4001T:p.P1334L,ANKRD11:NM_013275:exon9:c.C4001T:p.P1334L,ANKRD11:NM_001256182:exon10:c.C4001T:p.P1334L	p.P1334L	B	T	T	0.087	-3.29	0.526	3.231e-05	Uncertain_significance	Likely_benign	Benign
16	89348928	89348928	G	A	exonic	ANKRD11	.	nonsynonymous SNV	ANKRD11:NM_001256183:exon9:c.C4022T:p.P1341L,ANKRD11:NM_013275:exon9:c.C4022T:p.P1341L,ANKRD11:NM_001256182:exon10:c.C4022T:p.P1341L	p.P1341L	B	T	D	0.091	3.23	16.11	.	Likely_benign	Likely_benign	Benign
16	89348897	89348897	-	A	exonic	ANKRD11	.	frameshift insertion	ANKRD11:NM_001256183:exon9:c.4052_4053insT:p.R1351Sfs*35,ANKRD11:NM_013275:exon9:c.4052_4053insT:p.R1351Sfs*35,ANKRD11:NM_001256182:exon10:c.4052_4053insT:p.R1351Sfs*35	p.R1351Sfs*35	.	.	.	.	.	.	.	Pathogenic	Pathogenic	VUS
16	89348892	89348895	GAGT	-	exonic	ANKRD11	.	frameshift deletion	ANKRD11:NM_001256183:exon9:c.4055_4058del:p.H1352Pfs*56,ANKRD11:NM_013275:exon9:c.4055_4058del:p.H1352Pfs*56,ANKRD11:NM_001256182:exon10:c.4055_4058del:p.H1352Pfs*56	p.H1352Pfs*56	.	.	.	.	.	.	.	Pathogenic	Likely_pathogenic	VUS
16	89348891	89348891	G	-	exonic	ANKRD11	.	frameshift deletion	ANKRD11:NM_001256183:exon9:c.4059delC:p.S1354Hfs*55,ANKRD11:NM_013275:exon9:c.4059delC:p.S1354Hfs*55,ANKRD11:NM_001256182:exon10:c.4059delC:p.S1354Hfs*55	p.S1354Hfs*55	.	.	.	.	.	.	.	Likely_pathogenic	Likely_pathogenic	VUS
16	89348883	89348883	G	-	exonic	ANKRD11	.	frameshift deletion	ANKRD11:NM_001256183:exon9:c.4067delC:p.S1356Yfs*53,ANKRD11:NM_013275:exon9:c.4067delC:p.S1356Yfs*53,ANKRD11:NM_001256182:exon10:c.4067delC:p.S1356Yfs*53	p.S1356Yfs*53	.	.	.	.	.	.	.	Pathogenic	Pathogenic	VUS
16	89348873	89348873	C	A	exonic	ANKRD11	.	nonsynonymous SNV	ANKRD11:NM_001256183:exon9:c.G4077T:p.K1359N,ANKRD11:NM_013275:exon9:c.G4077T:p.K1359N,ANKRD11:NM_001256182:exon10:c.G4077T:p.K1359N	p.K1359N	D	D	D	0.505	-5.81	19.57	.	Uncertain_significance	Likely_benign	VUS
16	89348863	89348863	G	A	exonic	ANKRD11	.	stopgain	ANKRD11:NM_001256183:exon9:c.C4087T:p.R1363X,ANKRD11:NM_013275:exon9:c.C4087T:p.R1363X,ANKRD11:NM_001256182:exon10:c.C4087T:p.R1363X	p.R1363X	.	.	.	.	2.97	36	.	Pathogenic	Pathogenic	VUS
16	89348858	89348859	CT	-	exonic	ANKRD11	.	frameshift deletion	ANKRD11:NM_001256183:exon9:c.4091_4092del:p.E1364Afs*21,ANKRD11:NM_013275:exon9:c.4091_4092del:p.E1364Afs*21,ANKRD11:NM_001256182:exon10:c.4091_4092del:p.E1364Afs*21	p.E1364Afs*21	.	.	.	.	.	.	.	Pathogenic	Pathogenic	VUS
16	89348839	89348839	C	A	exonic	ANKRD11	.	nonsynonymous SNV	ANKRD11:NM_001256183:exon9:c.G4111T:p.A1371S,ANKRD11:NM_013275:exon9:c.G4111T:p.A1371S,ANKRD11:NM_001256182:exon10:c.G4111T:p.A1371S	p.A1371S	B	T	T	0.078	-2.2	5.174	3.229e-05	Likely_benign	Likely_benign	Benign
16	89348838	89348838	G	A	exonic	ANKRD11	.	nonsynonymous SNV	ANKRD11:NM_001256183:exon9:c.C4112T:p.A1371V,ANKRD11:NM_013275:exon9:c.C4112T:p.A1371V,ANKRD11:NM_001256182:exon10:c.C4112T:p.A1371V	p.A1371V	B	D	T	0.103	3.21	15.82	.	Uncertain_significance	Uncertain_significance	Benign
16	89348836	89348836	C	A	exonic	ANKRD11	.	stopgain	ANKRD11:NM_001256183:exon9:c.G4114T:p.E1372X,ANKRD11:NM_013275:exon9:c.G4114T:p.E1372X,ANKRD11:NM_001256182:exon10:c.G4114T:p.E1372X	p.E1372X	.	.	.	.	5.21	37	.	Pathogenic	Pathogenic	VUS
16	89348821	89348838	CCTTCTCTTTCTTCTCGG	-	exonic	ANKRD11	.	nonframeshift deletion	ANKRD11:NM_001256183:exon9:c.4112_4129del:p.A1371_K1376del,ANKRD11:NM_013275:exon9:c.4112_4129del:p.A1371_K1376del,ANKRD11:NM_001256182:exon10:c.4112_4129del:p.A1371_K1376del	p.A1371_K1376del	.	.	.	.	.	.	.	Uncertain_significance	Uncertain_significance	VUS
16	89348810	89348810	G	C	exonic	ANKRD11	.	stopgain	ANKRD11:NM_001256183:exon9:c.C4140G:p.Y1380X,ANKRD11:NM_013275:exon9:c.C4140G:p.Y1380X,ANKRD11:NM_001256182:exon10:c.C4140G:p.Y1380X	p.Y1380X	.	.	.	.	-0.323	34	.	Pathogenic	Pathogenic	VUS
16	89348804	89348804	-	T	exonic	ANKRD11	.	frameshift insertion	ANKRD11:NM_001256183:exon9:c.4145dupA:p.G1384Rfs*2,ANKRD11:NM_013275:exon9:c.4145dupA:p.G1384Rfs*2,ANKRD11:NM_001256182:exon10:c.4145dupA:p.G1384Rfs*2	p.G1384Rfs*2	.	.	.	.	.	.	.	Pathogenic	Pathogenic	VUS
16	89348782	89348782	C	T	exonic	ANKRD11	.	nonsynonymous SNV	ANKRD11:NM_001256183:exon9:c.G4168A:p.G1390S,ANKRD11:NM_013275:exon9:c.G4168A:p.G1390S,ANKRD11:NM_001256182:exon10:c.G4168A:p.G1390S	p.G1390S	B	T	T	0.085	-5.39	0.002	.	Likely_benign	Likely_benign	Benign
16	89348776	89348776	A	G	exonic	ANKRD11	.	nonsynonymous SNV	ANKRD11:NM_001256183:exon9:c.T4174C:p.Y1392H,ANKRD11:NM_013275:exon9:c.T4174C:p.Y1392H,ANKRD11:NM_001256182:exon10:c.T4174C:p.Y1392H	p.Y1392H	B	D	T	0.345	1.59	12.35	.	Uncertain_significance	Likely_benign	Benign
16	89348744	89348744	G	C	exonic	ANKRD11	.	stopgain	ANKRD11:NM_001256183:exon9:c.C4206G:p.Y1402X,ANKRD11:NM_013275:exon9:c.C4206G:p.Y1402X,ANKRD11:NM_001256182:exon10:c.C4206G:p.Y1402X	p.Y1402X	.	.	.	.	-2.46	32	.	Pathogenic	Pathogenic	VUS
16	89348744	89348744	-	T	exonic	ANKRD11	.	stopgain	ANKRD11:NM_001256183:exon9:c.4205dupA:p.Y1402*,ANKRD11:NM_013275:exon9:c.4205dupA:p.Y1402*,ANKRD11:NM_001256182:exon10:c.4205dupA:p.Y1402*	p.Y1402*	.	.	.	.	.	.	.	Pathogenic	Pathogenic	VUS
16	89348733	89348733	T	A	exonic	ANKRD11	.	nonsynonymous SNV	ANKRD11:NM_001256183:exon9:c.A4217T:p.Y1406F,ANKRD11:NM_013275:exon9:c.A4217T:p.Y1406F,ANKRD11:NM_001256182:exon10:c.A4217T:p.Y1406F	p.Y1406F	B	T	T	0.183	5.11	12.76	.	Uncertain_significance	Uncertain_significance	Benign
16	89348732	89348732	G	T	exonic	ANKRD11	.	stopgain	ANKRD11:NM_001256183:exon9:c.C4218A:p.Y1406X,ANKRD11:NM_013275:exon9:c.C4218A:p.Y1406X,ANKRD11:NM_001256182:exon10:c.C4218A:p.Y1406X	p.Y1406X	.	.	.	.	0.254	33	.	Pathogenic	Likely_pathogenic	VUS
16	89348715	89348715	A	G	exonic	ANKRD11	.	nonsynonymous SNV	ANKRD11:NM_001256183:exon9:c.T4235C:p.I1412T,ANKRD11:NM_013275:exon9:c.T4235C:p.I1412T,ANKRD11:NM_001256182:exon10:c.T4235C:p.I1412T	p.I1412T	B	T	T	0.108	-2.9	0.764	0.0003	Likely_benign	Likely_benign	Benign
16	89348713	89348713	C	T	exonic	ANKRD11	.	nonsynonymous SNV	ANKRD11:NM_001256183:exon9:c.G4237A:p.E1413K,ANKRD11:NM_013275:exon9:c.G4237A:p.E1413K,ANKRD11:NM_001256182:exon10:c.G4237A:p.E1413K	p.E1413K	B	D	T	0.269	5.11	22.2	0.0003	Benign/Likely_benign	Likely_benign	Benign
16	89348709	89348711	TCT	-	exonic	ANKRD11	.	nonframeshift deletion	ANKRD11:NM_001256183:exon9:c.4239_4241del:p.E1413del,ANKRD11:NM_013275:exon9:c.4239_4241del:p.E1413del,ANKRD11:NM_001256182:exon10:c.4239_4241del:p.E1413del	p.E1413del	.	.	.	.	.	.	0.001	Benign/Likely_benign	Uncertain_significance	VUS
16	89348706	89348706	T	C	exonic	ANKRD11	.	nonsynonymous SNV	ANKRD11:NM_001256183:exon9:c.A4244G:p.E1415G,ANKRD11:NM_013275:exon9:c.A4244G:p.E1415G,ANKRD11:NM_001256182:exon10:c.A4244G:p.E1415G	p.E1415G	B	T	T	0.207	1.57	16.86	.	Likely_benign	Likely_benign	Benign
16	89348680	89348680	A	-	exonic	ANKRD11	.	frameshift deletion	ANKRD11:NM_001256183:exon9:c.4270delT:p.S1424Lfs*18,ANKRD11:NM_013275:exon9:c.4270delT:p.S1424Lfs*18,ANKRD11:NM_001256182:exon10:c.4270delT:p.S1424Lfs*18	p.S1424Lfs*18	.	.	.	.	.	.	.	Pathogenic	Pathogenic	VUS
16	89348679	89348679	G	A	exonic	ANKRD11	.	nonsynonymous SNV	ANKRD11:NM_001256183:exon9:c.C4271T:p.S1424F,ANKRD11:NM_013275:exon9:c.C4271T:p.S1424F,ANKRD11:NM_001256182:exon10:c.C4271T:p.S1424F	p.S1424F	B	T	T	0.101	5.11	14.62	.	Uncertain_significance	Uncertain_significance	Benign
16	89348679	89348679	G	T	exonic	ANKRD11	.	nonsynonymous SNV	ANKRD11:NM_001256183:exon9:c.C4271A:p.S1424Y,ANKRD11:NM_013275:exon9:c.C4271A:p.S1424Y,ANKRD11:NM_001256182:exon10:c.C4271A:p.S1424Y	p.S1424Y	P	D	D	0.27	5.11	17.02	.	Uncertain_significance	Uncertain_significance	VUS
16	89348662	89348662	T	A	exonic	ANKRD11	.	stopgain	ANKRD11:NM_001256183:exon9:c.A4288T:p.K1430X,ANKRD11:NM_013275:exon9:c.A4288T:p.K1430X,ANKRD11:NM_001256182:exon10:c.A4288T:p.K1430X	p.K1430X	.	.	.	.	5.11	37	.	Likely_pathogenic	Pathogenic	VUS
16	89348653	89348653	A	G	exonic	ANKRD11	.	nonsynonymous SNV	ANKRD11:NM_001256183:exon9:c.T4297C:p.S1433P,ANKRD11:NM_013275:exon9:c.T4297C:p.S1433P,ANKRD11:NM_001256182:exon10:c.T4297C:p.S1433P	p.S1433P	B	T	T	0.109	-6.84	0.403	.	Likely_benign	Likely_benign	Benign
16	89348577	89348577	T	C	exonic	ANKRD11	.	nonsynonymous SNV	ANKRD11:NM_001256183:exon9:c.A4373G:p.E1458G,ANKRD11:NM_013275:exon9:c.A4373G:p.E1458G,ANKRD11:NM_001256182:exon10:c.A4373G:p.E1458G	p.E1458G	D	D	D	0.485	5.11	24.3	.	Uncertain_significance	Uncertain_significance	VUS
16	89348575	89348578	TCTC	-	exonic	ANKRD11	.	frameshift deletion	ANKRD11:NM_001256183:exon9:c.4372_4375del:p.E1458Rfs*72,ANKRD11:NM_013275:exon9:c.4372_4375del:p.E1458Rfs*72,ANKRD11:NM_001256182:exon10:c.4372_4375del:p.E1458Rfs*72	p.E1458Rfs*72	.	.	.	.	.	.	.	Pathogenic	Pathogenic	VUS
16	89348568	89348569	TT	-	exonic	ANKRD11	.	frameshift deletion	ANKRD11:NM_001256183:exon9:c.4381_4382del:p.K1461Efs*92,ANKRD11:NM_013275:exon9:c.4381_4382del:p.K1461Efs*92,ANKRD11:NM_001256182:exon10:c.4381_4382del:p.K1461Efs*92	p.K1461Efs*92	.	.	.	.	.	.	.	Likely_pathogenic	Pathogenic	VUS
16	89348568	89348568	T	C	exonic	ANKRD11	.	nonsynonymous SNV	ANKRD11:NM_001256183:exon9:c.A4382G:p.K1461R,ANKRD11:NM_013275:exon9:c.A4382G:p.K1461R,ANKRD11:NM_001256182:exon10:c.A4382G:p.K1461R	p.K1461R	B	T	T	0.071	-1.85	2.729	.	Likely_benign	Likely_benign	Benign
16	89348566	89348569	TCTT	-	exonic	ANKRD11	.	frameshift deletion	ANKRD11:NM_001256183:exon9:c.4381_4384del:p.K1461Efs*69,ANKRD11:NM_013275:exon9:c.4381_4384del:p.K1461Efs*69,ANKRD11:NM_001256182:exon10:c.4381_4384del:p.K1461Efs*69	p.K1461Efs*69	.	.	.	.	.	.	.	Pathogenic	Pathogenic	VUS
16	89348565	89348565	-	T	exonic	ANKRD11	.	frameshift insertion	ANKRD11:NM_001256183:exon9:c.4384dupA:p.R1462Kfs*92,ANKRD11:NM_013275:exon9:c.4384dupA:p.R1462Kfs*92,ANKRD11:NM_001256182:exon10:c.4384dupA:p.R1462Kfs*92	p.R1462Kfs*92	.	.	.	.	.	.	.	Pathogenic	Pathogenic	VUS
16	89348560	89348561	TC	-	exonic	ANKRD11	.	frameshift deletion	ANKRD11:NM_001256183:exon9:c.4389_4390del:p.K1464Tfs*89,ANKRD11:NM_013275:exon9:c.4389_4390del:p.K1464Tfs*89,ANKRD11:NM_001256182:exon10:c.4389_4390del:p.K1464Tfs*89	p.K1464Tfs*89	.	.	.	.	.	.	.	Pathogenic	Pathogenic	VUS
16	89348559	89348559	T	C	exonic	ANKRD11	.	nonsynonymous SNV	ANKRD11:NM_001256183:exon9:c.A4391G:p.K1464R,ANKRD11:NM_013275:exon9:c.A4391G:p.K1464R,ANKRD11:NM_001256182:exon10:c.A4391G:p.K1464R	p.K1464R	B	T	T	0.074	1.17	10.22	0.0001	Benign/Likely_benign	Likely_benign	Benign
16	89348557	89348557	G	T	exonic	ANKRD11	.	nonsynonymous SNV	ANKRD11:NM_001256183:exon9:c.C4393A:p.H1465N,ANKRD11:NM_013275:exon9:c.C4393A:p.H1465N,ANKRD11:NM_001256182:exon10:c.C4393A:p.H1465N	p.H1465N	D	T	D	0.486	5.11	22.9	.	Likely_benign	Likely_benign	VUS
16	89348556	89348556	T	C	exonic	ANKRD11	.	nonsynonymous SNV	ANKRD11:NM_001256183:exon9:c.A4394G:p.H1465R,ANKRD11:NM_013275:exon9:c.A4394G:p.H1465R,ANKRD11:NM_001256182:exon10:c.A4394G:p.H1465R	p.H1465R	D	D	D	0.515	5.11	23	3.231e-05	Uncertain_significance	Uncertain_significance	VUS
16	89348553	89348554	CT	-	exonic	ANKRD11	.	frameshift deletion	ANKRD11:NM_001256183:exon9:c.4396_4397del:p.R1466Gfs*87,ANKRD11:NM_013275:exon9:c.4396_4397del:p.R1466Gfs*87,ANKRD11:NM_001256182:exon10:c.4396_4397del:p.R1466Gfs*87	p.R1466Gfs*87	.	.	.	.	.	.	.	Pathogenic	Likely_pathogenic	VUS
16	89348549	89348549	C	A	exonic	ANKRD11	.	nonsynonymous SNV	ANKRD11:NM_001256183:exon9:c.G4401T:p.E1467D,ANKRD11:NM_013275:exon9:c.G4401T:p.E1467D,ANKRD11:NM_001256182:exon10:c.G4401T:p.E1467D	p.E1467D	B	T	T	0.445	3.07	15.97	.	Uncertain_significance	Uncertain_significance	Benign
16	89348521	89348521	G	A	exonic	ANKRD11	.	nonsynonymous SNV	ANKRD11:NM_001256183:exon9:c.C4429T:p.R1477W,ANKRD11:NM_013275:exon9:c.C4429T:p.R1477W,ANKRD11:NM_001256182:exon10:c.C4429T:p.R1477W	p.R1477W	D	D	D	0.472	-5.19	20	.	Uncertain_significance	Likely_benign	VUS
16	89348516	89348516	G	C	exonic	ANKRD11	.	nonsynonymous SNV	ANKRD11:NM_001256183:exon9:c.C4434G:p.D1478E,ANKRD11:NM_013275:exon9:c.C4434G:p.D1478E,ANKRD11:NM_001256182:exon10:c.C4434G:p.D1478E	p.D1478E	B	T	D	0.082	-1.83	5.198	.	Likely_benign	Likely_benign	Benign
16	89348511	89348511	T	C	exonic	ANKRD11	.	nonsynonymous SNV	ANKRD11:NM_001256183:exon9:c.A4439G:p.H1480R,ANKRD11:NM_013275:exon9:c.A4439G:p.H1480R,ANKRD11:NM_001256182:exon10:c.A4439G:p.H1480R	p.H1480R	D	D	D	0.168	4.99	22.8	.	Uncertain_significance	Uncertain_significance	VUS
16	89348505	89348505	T	G	exonic	ANKRD11	.	nonsynonymous SNV	ANKRD11:NM_001256183:exon9:c.A4445C:p.D1482A,ANKRD11:NM_013275:exon9:c.A4445C:p.D1482A,ANKRD11:NM_001256182:exon10:c.A4445C:p.D1482A	p.D1482A	B	D	D	0.293	4.58	17	.	Uncertain_significance	Uncertain_significance	VUS
16	89348494	89348494	G	A	exonic	ANKRD11	.	nonsynonymous SNV	ANKRD11:NM_001256183:exon9:c.C4456T:p.R1486W,ANKRD11:NM_013275:exon9:c.C4456T:p.R1486W,ANKRD11:NM_001256182:exon10:c.C4456T:p.R1486W	p.R1486W	D	D	D	0.324	0.137	20.1	.	Uncertain_significance	Likely_benign	VUS
16	89348480	89348480	-	TCCCTGTGATGCCGCAGCAGCCCA	exonic	ANKRD11	.	nonframeshift insertion	ANKRD11:NM_001256183:exon9:c.4469_4470insTGGGCTGCTGCGGCATCACAGGGA:p.D1490_E1491insGLLRHHRD,ANKRD11:NM_013275:exon9:c.4469_4470insTGGGCTGCTGCGGCATCACAGGGA:p.D1490_E1491insGLLRHHRD,ANKRD11:NM_001256182:exon10:c.4469_4470insTGGGCTGCTGCGGCATCACAGGGA:p.D1490_E1491insGLLRHHRD	p.D1490_E1491insGLLRHHRD	.	.	.	.	.	.	.	Uncertain_significance	Uncertain_significance	VUS
16	89348479	89348479	C	T	exonic	ANKRD11	.	nonsynonymous SNV	ANKRD11:NM_001256183:exon9:c.G4471A:p.E1491K,ANKRD11:NM_013275:exon9:c.G4471A:p.E1491K,ANKRD11:NM_001256182:exon10:c.G4471A:p.E1491K	p.E1491K	P	T	D	0.186	0.137	10.02	.	Uncertain_significance	Likely_benign	Benign
16	89348452	89348475	GCTCGTCCCTGTGATGCCGCAGGA	-	exonic	ANKRD11	.	nonframeshift deletion	ANKRD11:NM_001256183:exon9:c.4475_4498del:p.L1492_E1499del,ANKRD11:NM_013275:exon9:c.4475_4498del:p.L1492_E1499del,ANKRD11:NM_001256182:exon10:c.4475_4498del:p.L1492_E1499del	p.L1492_E1499del	.	.	.	.	.	.	0.0002	Likely_benign	Uncertain_significance	VUS
16	89348451	89348451	-	GCTCGTCCCTGTGATGCCGCAGGA	exonic	ANKRD11	.	nonframeshift insertion	ANKRD11:NM_001256183:exon9:c.4498_4499insTCCTGCGGCATCACAGGGACGAGC:p.E1499_Q1500insLLRHHRDE,ANKRD11:NM_013275:exon9:c.4498_4499insTCCTGCGGCATCACAGGGACGAGC:p.E1499_Q1500insLLRHHRDE,ANKRD11:NM_001256182:exon10:c.4498_4499insTCCTGCGGCATCACAGGGACGAGC:p.E1499_Q1500insLLRHHRDE	p.E1499_Q1500insLLRHHRDE	.	.	.	.	.	.	6.463e-05	Uncertain_significance	Uncertain_significance	VUS
16	89348434	89348434	C	T	exonic	ANKRD11	.	nonsynonymous SNV	ANKRD11:NM_001256183:exon9:c.G4516A:p.D1506N,ANKRD11:NM_013275:exon9:c.G4516A:p.D1506N,ANKRD11:NM_001256182:exon10:c.G4516A:p.D1506N	p.D1506N	D	D	D	0.414	5.11	25.7	.	Uncertain_significance	Uncertain_significance	VUS
16	89348416	89348416	G	A	exonic	ANKRD11	.	nonsynonymous SNV	ANKRD11:NM_001256183:exon9:c.C4534T:p.R1512C,ANKRD11:NM_013275:exon9:c.C4534T:p.R1512C,ANKRD11:NM_001256182:exon10:c.C4534T:p.R1512C	p.R1512C	P	T	D	0.268	-3.45	7.576	.	Likely_benign	Likely_benign	Benign
16	89348413	89348413	C	T	exonic	ANKRD11	.	nonsynonymous SNV	ANKRD11:NM_001256183:exon9:c.G4537A:p.V1513M,ANKRD11:NM_013275:exon9:c.G4537A:p.V1513M,ANKRD11:NM_001256182:exon10:c.G4537A:p.V1513M	p.V1513M	P	T	D	0.185	-9.83	0.019	.	Likely_benign	Likely_benign	Benign
16	89348397	89348397	G	C	exonic	ANKRD11	.	nonsynonymous SNV	ANKRD11:NM_001256183:exon9:c.C4553G:p.S1518C,ANKRD11:NM_013275:exon9:c.C4553G:p.S1518C,ANKRD11:NM_001256182:exon10:c.C4553G:p.S1518C	p.S1518C	B	D	D	0.379	3.08	17.79	.	Uncertain_significance	Uncertain_significance	VUS
16	89348396	89348396	G	-	exonic	ANKRD11	.	frameshift deletion	ANKRD11:NM_001256183:exon9:c.4554delC:p.R1519Gfs*12,ANKRD11:NM_013275:exon9:c.4554delC:p.R1519Gfs*12,ANKRD11:NM_001256182:exon10:c.4554delC:p.R1519Gfs*12	p.R1519Gfs*12	.	.	.	.	.	.	.	Likely_pathogenic	Pathogenic	VUS
16	89348389	89348389	C	T	exonic	ANKRD11	.	nonsynonymous SNV	ANKRD11:NM_001256183:exon9:c.G4561A:p.E1521K,ANKRD11:NM_013275:exon9:c.G4561A:p.E1521K,ANKRD11:NM_001256182:exon10:c.G4561A:p.E1521K	p.E1521K	B	D	D	0.43	5.11	22.9	3.23e-05	Uncertain_significance	Uncertain_significance	VUS
16	89348383	89348383	G	A	exonic	ANKRD11	.	nonsynonymous SNV	ANKRD11:NM_001256183:exon9:c.C4567T:p.P1523S,ANKRD11:NM_013275:exon9:c.C4567T:p.P1523S,ANKRD11:NM_001256182:exon10:c.C4567T:p.P1523S	p.P1523S	B	T	T	0.107	0.173	5.299	.	Uncertain_significance	Likely_benign	Benign
16	89348382	89348382	G	A	exonic	ANKRD11	.	nonsynonymous SNV	ANKRD11:NM_001256183:exon9:c.C4568T:p.P1523L,ANKRD11:NM_013275:exon9:c.C4568T:p.P1523L,ANKRD11:NM_001256182:exon10:c.C4568T:p.P1523L	p.P1523L	B	T	T	0.087	2.43	2.456	.	Likely_benign	Likely_benign	Benign
16	89348374	89348374	C	T	exonic	ANKRD11	.	nonsynonymous SNV	ANKRD11:NM_001256183:exon9:c.G4576A:p.G1526S,ANKRD11:NM_013275:exon9:c.G4576A:p.G1526S,ANKRD11:NM_001256182:exon10:c.G4576A:p.G1526S	p.G1526S	B	T	T	0.086	-6.14	0.055	.	Uncertain_significance	Likely_benign	Benign
16	89348371	89348371	C	T	exonic	ANKRD11	.	nonsynonymous SNV	ANKRD11:NM_001256183:exon9:c.G4579A:p.D1527N,ANKRD11:NM_013275:exon9:c.G4579A:p.D1527N,ANKRD11:NM_001256182:exon10:c.G4579A:p.D1527N	p.D1527N	P	D	D	0.165	4.71	18.35	3.23e-05	Likely_benign	Uncertain_significance	VUS
16	89348368	89348368	C	T	exonic	ANKRD11	.	nonsynonymous SNV	ANKRD11:NM_001256183:exon9:c.G4582A:p.A1528T,ANKRD11:NM_013275:exon9:c.G4582A:p.A1528T,ANKRD11:NM_001256182:exon10:c.G4582A:p.A1528T	p.A1528T	B	T	T	0.082	-6.9	0.024	.	Likely_benign	Likely_benign	Benign
16	89348346	89348346	T	C	exonic	ANKRD11	.	nonsynonymous SNV	ANKRD11:NM_001256183:exon9:c.A4604G:p.K1535R,ANKRD11:NM_013275:exon9:c.A4604G:p.K1535R,ANKRD11:NM_001256182:exon10:c.A4604G:p.K1535R	p.K1535R	B	T	T	0.073	-0.715	0.96	.	Uncertain_significance	Likely_benign	Benign
16	89348341	89348341	C	T	exonic	ANKRD11	.	nonsynonymous SNV	ANKRD11:NM_001256183:exon9:c.G4609A:p.G1537S,ANKRD11:NM_013275:exon9:c.G4609A:p.G1537S,ANKRD11:NM_001256182:exon10:c.G4609A:p.G1537S	p.G1537S	B	T	T	0.084	4.26	13.33	.	Conflicting_interpretations_of_pathogenicity	Uncertain_significance	Benign
16	89348335	89348335	C	T	exonic	ANKRD11	.	nonsynonymous SNV	ANKRD11:NM_001256183:exon9:c.G4615A:p.E1539K,ANKRD11:NM_013275:exon9:c.G4615A:p.E1539K,ANKRD11:NM_001256182:exon10:c.G4615A:p.E1539K	p.E1539K	P	T	D	0.231	4.27	19.4	.	Uncertain_significance	Uncertain_significance	VUS
16	89348334	89348334	T	C	exonic	ANKRD11	.	nonsynonymous SNV	ANKRD11:NM_001256183:exon9:c.A4616G:p.E1539G,ANKRD11:NM_013275:exon9:c.A4616G:p.E1539G,ANKRD11:NM_001256182:exon10:c.A4616G:p.E1539G	p.E1539G	P	D	D	0.207	4.27	22.4	.	Uncertain_significance	Uncertain_significance	VUS
16	89348331	89348331	T	C	exonic	ANKRD11	.	nonsynonymous SNV	ANKRD11:NM_001256183:exon9:c.A4619G:p.K1540R,ANKRD11:NM_013275:exon9:c.A4619G:p.K1540R,ANKRD11:NM_001256182:exon10:c.A4619G:p.K1540R	p.K1540R	B	T	T	0.071	2.11	14.04	0.0009	Benign	Likely_benign	Benign
16	89348325	89348326	TT	-	exonic	ANKRD11	.	frameshift deletion	ANKRD11:NM_001256183:exon9:c.4624_4625del:p.K1542Gfs*11,ANKRD11:NM_013275:exon9:c.4624_4625del:p.K1542Gfs*11,ANKRD11:NM_001256182:exon10:c.4624_4625del:p.K1542Gfs*11	p.K1542Gfs*11	.	.	.	.	.	.	.	Pathogenic	Likely_pathogenic	VUS
16	89348320	89348320	C	T	exonic	ANKRD11	.	nonsynonymous SNV	ANKRD11:NM_001256183:exon9:c.G4630A:p.D1544N,ANKRD11:NM_013275:exon9:c.G4630A:p.D1544N,ANKRD11:NM_001256182:exon10:c.G4630A:p.D1544N	p.D1544N	D	T	D	0.416	4.89	23	.	Uncertain_significance	Uncertain_significance	VUS
16	89348315	89348315	-	G	exonic	ANKRD11	.	frameshift insertion	ANKRD11:NM_001256183:exon9:c.4634dupC:p.V1546Sfs*8,ANKRD11:NM_013275:exon9:c.4634dupC:p.V1546Sfs*8,ANKRD11:NM_001256182:exon10:c.4634dupC:p.V1546Sfs*8	p.V1546Sfs*8	.	.	.	.	.	.	.	Pathogenic	Pathogenic	VUS
16	89348283	89348283	G	C	exonic	ANKRD11	.	nonsynonymous SNV	ANKRD11:NM_001256183:exon9:c.C4667G:p.A1556G,ANKRD11:NM_013275:exon9:c.C4667G:p.A1556G,ANKRD11:NM_001256182:exon10:c.C4667G:p.A1556G	p.A1556G	B	T	T	0.114	0.88	6.924	.	Conflicting_interpretations_of_pathogenicity	Likely_benign	Benign
16	89348281	89348281	G	C	exonic	ANKRD11	.	nonsynonymous SNV	ANKRD11:NM_001256183:exon9:c.C4669G:p.P1557A,ANKRD11:NM_013275:exon9:c.C4669G:p.P1557A,ANKRD11:NM_001256182:exon10:c.C4669G:p.P1557A	p.P1557A	B	T	T	0.083	2.09	2.593	.	Uncertain_significance	Uncertain_significance	Benign
16	89348269	89348269	G	A	exonic	ANKRD11	.	nonsynonymous SNV	ANKRD11:NM_001256183:exon9:c.C4681T:p.P1561S,ANKRD11:NM_013275:exon9:c.C4681T:p.P1561S,ANKRD11:NM_001256182:exon10:c.C4681T:p.P1561S	p.P1561S	B	T	T	0.086	-10.4	0.002	.	Uncertain_significance	Likely_benign	Benign
16	89348257	89348257	C	T	exonic	ANKRD11	.	nonsynonymous SNV	ANKRD11:NM_001256183:exon9:c.G4693A:p.D1565N,ANKRD11:NM_013275:exon9:c.G4693A:p.D1565N,ANKRD11:NM_001256182:exon10:c.G4693A:p.D1565N	p.D1565N	P	D	D	0.137	5.22	23.9	.	Uncertain_significance	Uncertain_significance	VUS
16	89348200	89348200	C	A	exonic	ANKRD11	.	stopgain	ANKRD11:NM_001256183:exon9:c.G4750T:p.E1584X,ANKRD11:NM_013275:exon9:c.G4750T:p.E1584X,ANKRD11:NM_001256182:exon10:c.G4750T:p.E1584X	p.E1584X	.	.	.	.	5.08	42	.	Pathogenic	Pathogenic	VUS
16	89348164	89348164	C	A	exonic	ANKRD11	.	stopgain	ANKRD11:NM_001256183:exon9:c.G4786T:p.E1596X,ANKRD11:NM_013275:exon9:c.G4786T:p.E1596X,ANKRD11:NM_001256182:exon10:c.G4786T:p.E1596X	p.E1596X	.	.	.	.	5.08	41	.	Pathogenic	Pathogenic	VUS
16	89348075	89348075	C	-	exonic	ANKRD11	.	frameshift deletion	ANKRD11:NM_001256183:exon9:c.4875delG:p.K1625Nfs*61,ANKRD11:NM_013275:exon9:c.4875delG:p.K1625Nfs*61,ANKRD11:NM_001256182:exon10:c.4875delG:p.K1625Nfs*61	p.K1625Nfs*61	.	.	.	.	.	.	.	Pathogenic	Pathogenic	VUS
16	89348070	89348070	G	A	exonic	ANKRD11	.	nonsynonymous SNV	ANKRD11:NM_001256183:exon9:c.C4880T:p.A1627V,ANKRD11:NM_013275:exon9:c.C4880T:p.A1627V,ANKRD11:NM_001256182:exon10:c.C4880T:p.A1627V	p.A1627V	B	T	T	0.086	2	8.316	.	Uncertain_significance	Likely_benign	Benign
16	89348048	89348048	A	-	exonic	ANKRD11	.	frameshift deletion	ANKRD11:NM_001256183:exon9:c.4902delT:p.L1635Wfs*51,ANKRD11:NM_013275:exon9:c.4902delT:p.L1635Wfs*51,ANKRD11:NM_001256182:exon10:c.4902delT:p.L1635Wfs*51	p.L1635Wfs*51	.	.	.	.	.	.	.	Pathogenic	Pathogenic	VUS
16	89348038	89348038	G	C	exonic	ANKRD11	.	nonsynonymous SNV	ANKRD11:NM_001256183:exon9:c.C4912G:p.P1638A,ANKRD11:NM_013275:exon9:c.C4912G:p.P1638A,ANKRD11:NM_001256182:exon10:c.C4912G:p.P1638A	p.P1638A	B	T	.	0.095	1.89	0.736	0.041	Benign	Benign	Benign
16	89348025	89348025	G	A	exonic	ANKRD11	.	nonsynonymous SNV	ANKRD11:NM_001256183:exon9:c.C4925T:p.P1642L,ANKRD11:NM_013275:exon9:c.C4925T:p.P1642L,ANKRD11:NM_001256182:exon10:c.C4925T:p.P1642L	p.P1642L	B	D	D	0.315	5.07	21.2	3.234e-05	Uncertain_significance	Uncertain_significance	VUS
16	89348022	89348022	G	T	exonic	ANKRD11	.	nonsynonymous SNV	ANKRD11:NM_001256183:exon9:c.C4928A:p.P1643Q,ANKRD11:NM_013275:exon9:c.C4928A:p.P1643Q,ANKRD11:NM_001256182:exon10:c.C4928A:p.P1643Q	p.P1643Q	B	T	D	0.268	-4	0.997	.	Uncertain_significance	Likely_benign	Benign
16	89348017	89348017	G	-	exonic	ANKRD11	.	frameshift deletion	ANKRD11:NM_001256183:exon9:c.4933delC:p.L1645Wfs*41,ANKRD11:NM_013275:exon9:c.4933delC:p.L1645Wfs*41,ANKRD11:NM_001256182:exon10:c.4933delC:p.L1645Wfs*41	p.L1645Wfs*41	.	.	.	.	.	.	.	Pathogenic	Pathogenic	VUS
16	89348001	89348001	-	TA	exonic	ANKRD11	.	frameshift insertion	ANKRD11:NM_001256183:exon9:c.4948_4949insTA:p.K1650Ifs*37,ANKRD11:NM_013275:exon9:c.4948_4949insTA:p.K1650Ifs*37,ANKRD11:NM_001256182:exon10:c.4948_4949insTA:p.K1650Ifs*37	p.K1650Ifs*37	.	.	.	.	.	.	.	Pathogenic	Pathogenic	VUS
16	89347995	89347995	T	C	exonic	ANKRD11	.	nonsynonymous SNV	ANKRD11:NM_001256183:exon9:c.A4955G:p.K1652R,ANKRD11:NM_013275:exon9:c.A4955G:p.K1652R,ANKRD11:NM_001256182:exon10:c.A4955G:p.K1652R	p.K1652R	B	T	D	0.073	-4.85	1.322	.	Uncertain_significance	Likely_benign	Benign
16	89347980	89347980	G	A	exonic	ANKRD11	.	nonsynonymous SNV	ANKRD11:NM_001256183:exon9:c.C4970T:p.S1657L,ANKRD11:NM_013275:exon9:c.C4970T:p.S1657L,ANKRD11:NM_001256182:exon10:c.C4970T:p.S1657L	p.S1657L	B	T	D	0.076	-0.176	5.996	.	Uncertain_significance	Likely_benign	Benign
16	89347974	89347974	G	A	exonic	ANKRD11	.	nonsynonymous SNV	ANKRD11:NM_001256183:exon9:c.C4976T:p.P1659L,ANKRD11:NM_013275:exon9:c.C4976T:p.P1659L,ANKRD11:NM_001256182:exon10:c.C4976T:p.P1659L	p.P1659L	B	T	T	0.133	3.97	15.2	.	Uncertain_significance	Uncertain_significance	Benign
16	89347965	89347965	G	A	exonic	ANKRD11	.	nonsynonymous SNV	ANKRD11:NM_001256183:exon9:c.C4985T:p.P1662L,ANKRD11:NM_013275:exon9:c.C4985T:p.P1662L,ANKRD11:NM_001256182:exon10:c.C4985T:p.P1662L	p.P1662L	B	D	T	0.131	3.97	12.68	.	Uncertain_significance	Uncertain_significance	Benign
16	89347960	89347960	C	T	exonic	ANKRD11	.	nonsynonymous SNV	ANKRD11:NM_001256183:exon9:c.G4990A:p.A1664T,ANKRD11:NM_013275:exon9:c.G4990A:p.A1664T,ANKRD11:NM_001256182:exon10:c.G4990A:p.A1664T	p.A1664T	B	T	T	0.082	-5.91	0.459	3.232e-05	Uncertain_significance	Likely_benign	Benign
16	89347919	89347920	TT	-	exonic	ANKRD11	.	frameshift deletion	ANKRD11:NM_001256183:exon9:c.5030_5031del:p.K1677Rfs*19,ANKRD11:NM_013275:exon9:c.5030_5031del:p.K1677Rfs*19,ANKRD11:NM_001256182:exon10:c.5030_5031del:p.K1677Rfs*19	p.K1677Rfs*19	.	.	.	.	.	.	.	Likely_pathogenic	Pathogenic	VUS
16	89347897	89347897	T	-	exonic	ANKRD11	.	stopgain	ANKRD11:NM_001256183:exon9:c.5053delA:p.M1685*,ANKRD11:NM_013275:exon9:c.5053delA:p.M1685*,ANKRD11:NM_001256182:exon10:c.5053delA:p.M1685*	p.M1685*	.	.	.	.	.	.	.	Likely_pathogenic	Pathogenic	VUS
16	89347885	89347885	G	-	exonic	ANKRD11	.	frameshift deletion	ANKRD11:NM_001256183:exon9:c.5065delC:p.L1689Cfs*30,ANKRD11:NM_013275:exon9:c.5065delC:p.L1689Cfs*30,ANKRD11:NM_001256182:exon10:c.5065delC:p.L1689Cfs*30	p.L1689Cfs*30	.	.	.	.	.	.	.	Pathogenic	Pathogenic	VUS
16	89347881	89347881	G	A	exonic	ANKRD11	.	nonsynonymous SNV	ANKRD11:NM_001256183:exon9:c.C5069T:p.P1690L,ANKRD11:NM_013275:exon9:c.C5069T:p.P1690L,ANKRD11:NM_001256182:exon10:c.C5069T:p.P1690L	p.P1690L	D	D	D	0.191	4.93	23.1	.	Uncertain_significance	Uncertain_significance	VUS
16	89347862	89347862	G	C	exonic	ANKRD11	.	nonsynonymous SNV	ANKRD11:NM_001256183:exon9:c.C5088G:p.D1696E,ANKRD11:NM_013275:exon9:c.C5088G:p.D1696E,ANKRD11:NM_001256182:exon10:c.C5088G:p.D1696E	p.D1696E	B	T	T	0.082	-0.719	9.184	0.0012	Benign/Likely_benign	Likely_benign	Benign
16	89347844	89347844	-	C	exonic	ANKRD11	.	frameshift insertion	ANKRD11:NM_001256183:exon9:c.5105dupG:p.V1703Rfs*29,ANKRD11:NM_013275:exon9:c.5105dupG:p.V1703Rfs*29,ANKRD11:NM_001256182:exon10:c.5105dupG:p.V1703Rfs*29	p.V1703Rfs*29	.	.	.	.	.	.	.	Pathogenic	Pathogenic	VUS
16	89347840	89347840	G	T	exonic	ANKRD11	.	nonsynonymous SNV	ANKRD11:NM_001256183:exon9:c.C5110A:p.P1704T,ANKRD11:NM_013275:exon9:c.C5110A:p.P1704T,ANKRD11:NM_001256182:exon10:c.C5110A:p.P1704T	p.P1704T	D	D	D	0.495	4.76	23.3	.	Uncertain_significance	Uncertain_significance	VUS
16	89347833	89347833	G	-	exonic	ANKRD11	.	frameshift deletion	ANKRD11:NM_001256183:exon9:c.5117delC:p.P1706Lfs*13,ANKRD11:NM_013275:exon9:c.5117delC:p.P1706Lfs*13,ANKRD11:NM_001256182:exon10:c.5117delC:p.P1706Lfs*13	p.P1706Lfs*13	.	.	.	.	.	.	.	Pathogenic	Likely_pathogenic	VUS
16	89347832	89347832	-	G	exonic	ANKRD11	.	frameshift insertion	ANKRD11:NM_001256183:exon9:c.5117dupC:p.T1707Yfs*25,ANKRD11:NM_013275:exon9:c.5117dupC:p.T1707Yfs*25,ANKRD11:NM_001256182:exon10:c.5117dupC:p.T1707Yfs*25	p.T1707Yfs*25	.	.	.	.	.	.	.	Pathogenic	Likely_pathogenic	VUS
16	89347830	89347830	G	A	exonic	ANKRD11	.	nonsynonymous SNV	ANKRD11:NM_001256183:exon9:c.C5120T:p.T1707M,ANKRD11:NM_013275:exon9:c.C5120T:p.T1707M,ANKRD11:NM_001256182:exon10:c.C5120T:p.T1707M	p.T1707M	D	D	D	0.396	4.91	23.1	.	Likely_benign	Uncertain_significance	VUS
16	89347830	89347830	G	C	exonic	ANKRD11	.	nonsynonymous SNV	ANKRD11:NM_001256183:exon9:c.C5120G:p.T1707R,ANKRD11:NM_013275:exon9:c.C5120G:p.T1707R,ANKRD11:NM_001256182:exon10:c.C5120G:p.T1707R	p.T1707R	P	D	D	0.345	4.91	19.8	.	Uncertain_significance	Uncertain_significance	VUS
16	89347827	89347827	G	T	exonic	ANKRD11	.	stopgain	ANKRD11:NM_001256183:exon9:c.C5123A:p.S1708X,ANKRD11:NM_013275:exon9:c.C5123A:p.S1708X,ANKRD11:NM_001256182:exon10:c.C5123A:p.S1708X	p.S1708X	.	.	.	.	4.91	38	.	Pathogenic	Pathogenic	VUS
16	89347805	89347805	G	C	exonic	ANKRD11	.	stopgain	ANKRD11:NM_001256183:exon9:c.C5145G:p.Y1715X,ANKRD11:NM_013275:exon9:c.C5145G:p.Y1715X,ANKRD11:NM_001256182:exon10:c.C5145G:p.Y1715X	p.Y1715X	.	.	.	.	-4.59	36	.	Pathogenic	Pathogenic	VUS
16	89347800	89347800	T	A	exonic	ANKRD11	.	nonsynonymous SNV	ANKRD11:NM_001256183:exon9:c.A5150T:p.E1717V,ANKRD11:NM_013275:exon9:c.A5150T:p.E1717V,ANKRD11:NM_001256182:exon10:c.A5150T:p.E1717V	p.E1717V	D	D	D	0.506	4.91	28.5	.	Uncertain_significance	Uncertain_significance	VUS
16	89347790	89347790	G	C	exonic	ANKRD11	.	nonsynonymous SNV	ANKRD11:NM_001256183:exon9:c.C5160G:p.H1720Q,ANKRD11:NM_013275:exon9:c.C5160G:p.H1720Q,ANKRD11:NM_001256182:exon10:c.C5160G:p.H1720Q	p.H1720Q	B	T	T	0.091	3.92	18.04	.	Likely_benign	Likely_benign	Benign
16	89347753	89347753	C	T	exonic	ANKRD11	.	nonsynonymous SNV	ANKRD11:NM_001256183:exon9:c.G5197A:p.A1733T,ANKRD11:NM_013275:exon9:c.G5197A:p.A1733T,ANKRD11:NM_001256182:exon10:c.G5197A:p.A1733T	p.A1733T	B	T	T	0.082	-4.16	2.354	.	Uncertain_significance	Likely_benign	Benign
16	89347752	89347752	G	A	exonic	ANKRD11	.	nonsynonymous SNV	ANKRD11:NM_001256183:exon9:c.C5198T:p.A1733V,ANKRD11:NM_013275:exon9:c.C5198T:p.A1733V,ANKRD11:NM_001256182:exon10:c.C5198T:p.A1733V	p.A1733V	B	D	D	0.096	4.9	19.86	0.0012	Benign	Likely_benign	VUS
16	89347734	89347734	C	T	exonic	ANKRD11	.	nonsynonymous SNV	ANKRD11:NM_001256183:exon9:c.G5216A:p.C1739Y,ANKRD11:NM_013275:exon9:c.G5216A:p.C1739Y,ANKRD11:NM_001256182:exon10:c.G5216A:p.C1739Y	p.C1739Y	D	D	D	0.598	4.9	24.3	.	Likely_benign	Uncertain_significance	VUS
16	89347723	89347723	G	A	exonic	ANKRD11	.	stopgain	ANKRD11:NM_001256183:exon9:c.C5227T:p.Q1743X,ANKRD11:NM_013275:exon9:c.C5227T:p.Q1743X,ANKRD11:NM_001256182:exon10:c.C5227T:p.Q1743X	p.Q1743X	.	.	.	.	4.9	42	.	Pathogenic	Pathogenic	VUS
16	89347716	89347717	GA	-	exonic	ANKRD11	.	frameshift deletion	ANKRD11:NM_001256183:exon9:c.5233_5234del:p.S1745Hfs*51,ANKRD11:NM_013275:exon9:c.5233_5234del:p.S1745Hfs*51,ANKRD11:NM_001256182:exon10:c.5233_5234del:p.S1745Hfs*51	p.S1745Hfs*51	.	.	.	.	.	.	.	Pathogenic	Pathogenic	VUS
16	89347713	89347713	G	A	exonic	ANKRD11	.	nonsynonymous SNV	ANKRD11:NM_001256183:exon9:c.C5237T:p.T1746M,ANKRD11:NM_013275:exon9:c.C5237T:p.T1746M,ANKRD11:NM_001256182:exon10:c.C5237T:p.T1746M	p.T1746M	B	T	D	0.088	2.41	8.441	9.698e-05	Benign	Likely_benign	Benign
16	89347713	89347713	G	T	exonic	ANKRD11	.	nonsynonymous SNV	ANKRD11:NM_001256183:exon9:c.C5237A:p.T1746K,ANKRD11:NM_013275:exon9:c.C5237A:p.T1746K,ANKRD11:NM_001256182:exon10:c.C5237A:p.T1746K	p.T1746K	B	D	D	0.126	2.41	8.816	.	Likely_benign	Uncertain_significance	Benign
16	89347665	89347665	T	G	exonic	ANKRD11	.	nonsynonymous SNV	ANKRD11:NM_001256183:exon9:c.A5285C:p.D1762A,ANKRD11:NM_013275:exon9:c.A5285C:p.D1762A,ANKRD11:NM_001256182:exon10:c.A5285C:p.D1762A	p.D1762A	P	D	D	0.505	4.9	25.5	.	Uncertain_significance	Uncertain_significance	VUS
16	89347665	89347665	T	C	exonic	ANKRD11	.	nonsynonymous SNV	ANKRD11:NM_001256183:exon9:c.A5285G:p.D1762G,ANKRD11:NM_013275:exon9:c.A5285G:p.D1762G,ANKRD11:NM_001256182:exon10:c.A5285G:p.D1762G	p.D1762G	P	D	D	0.518	4.9	24.2	.	Uncertain_significance	Uncertain_significance	VUS
16	89347654	89347654	C	T	exonic	ANKRD11	.	nonsynonymous SNV	ANKRD11:NM_001256183:exon9:c.G5296A:p.V1766M,ANKRD11:NM_013275:exon9:c.G5296A:p.V1766M,ANKRD11:NM_001256182:exon10:c.G5296A:p.V1766M	p.V1766M	B	D	D	0.098	1.37	10.86	.	Uncertain_significance	Likely_benign	Benign
16	89347635	89347635	G	A	exonic	ANKRD11	.	nonsynonymous SNV	ANKRD11:NM_001256183:exon9:c.C5315T:p.S1772L,ANKRD11:NM_013275:exon9:c.C5315T:p.S1772L,ANKRD11:NM_001256182:exon10:c.C5315T:p.S1772L	p.S1772L	B	D	D	0.094	4.88	17.71	0.0001	Uncertain_significance	Uncertain_significance	VUS
16	89347633	89347633	C	A	exonic	ANKRD11	.	stopgain	ANKRD11:NM_001256183:exon9:c.G5317T:p.E1773X,ANKRD11:NM_013275:exon9:c.G5317T:p.E1773X,ANKRD11:NM_001256182:exon10:c.G5317T:p.E1773X	p.E1773X	.	.	.	.	4.9	38	.	Pathogenic	Pathogenic	VUS
16	89347627	89347627	C	A	exonic	ANKRD11	.	nonsynonymous SNV	ANKRD11:NM_001256183:exon9:c.G5323T:p.A1775S,ANKRD11:NM_013275:exon9:c.G5323T:p.A1775S,ANKRD11:NM_001256182:exon10:c.G5323T:p.A1775S	p.A1775S	B	T	T	0.082	1.7	13.34	.	Likely_benign	Likely_benign	Benign
16	89347612	89347612	C	T	exonic	ANKRD11	.	nonsynonymous SNV	ANKRD11:NM_001256183:exon9:c.G5338A:p.A1780T,ANKRD11:NM_013275:exon9:c.G5338A:p.A1780T,ANKRD11:NM_001256182:exon10:c.G5338A:p.A1780T	p.A1780T	B	T	.	0.082	2.56	4.069	0.0041	Benign	Benign	Benign
16	89347606	89347616	GCCTGGCAGGA	-	exonic	ANKRD11	.	frameshift deletion	ANKRD11:NM_001256183:exon9:c.5334_5344del:p.P1779Sfs*14,ANKRD11:NM_013275:exon9:c.5334_5344del:p.P1779Sfs*14,ANKRD11:NM_001256182:exon10:c.5334_5344del:p.P1779Sfs*14	p.P1779Sfs*14	.	.	.	.	.	.	.	Pathogenic	Likely_pathogenic	VUS
16	89347599	89347599	G	A	exonic	ANKRD11	.	nonsynonymous SNV	ANKRD11:NM_001256183:exon9:c.C5351T:p.S1784F,ANKRD11:NM_013275:exon9:c.C5351T:p.S1784F,ANKRD11:NM_001256182:exon10:c.C5351T:p.S1784F	p.S1784F	P	D	D	0.276	3.95	17.93	.	Uncertain_significance	Uncertain_significance	VUS
16	89347574	89347575	AG	-	exonic	ANKRD11	.	frameshift deletion	ANKRD11:NM_001256183:exon9:c.5375_5376del:p.S1792Cfs*4,ANKRD11:NM_013275:exon9:c.5375_5376del:p.S1792Cfs*4,ANKRD11:NM_001256182:exon10:c.5375_5376del:p.S1792Cfs*4	p.S1792Cfs*4	.	.	.	.	.	.	.	Pathogenic	Pathogenic	VUS
16	89347570	89347570	C	T	exonic	ANKRD11	.	nonsynonymous SNV	ANKRD11:NM_001256183:exon9:c.G5380A:p.D1794N,ANKRD11:NM_013275:exon9:c.G5380A:p.D1794N,ANKRD11:NM_001256182:exon10:c.G5380A:p.D1794N	p.D1794N	D	D	D	0.463	4.9	24.6	.	Uncertain_significance	Uncertain_significance	VUS
16	89347546	89347546	C	G	exonic	ANKRD11	.	nonsynonymous SNV	ANKRD11:NM_001256183:exon9:c.G5404C:p.E1802Q,ANKRD11:NM_013275:exon9:c.G5404C:p.E1802Q,ANKRD11:NM_001256182:exon10:c.G5404C:p.E1802Q	p.E1802Q	D	D	D	0.423	4.9	23.8	.	Uncertain_significance	Uncertain_significance	VUS
16	89347537	89347537	C	T	exonic	ANKRD11	.	nonsynonymous SNV	ANKRD11:NM_001256183:exon9:c.G5413A:p.V1805I,ANKRD11:NM_013275:exon9:c.G5413A:p.V1805I,ANKRD11:NM_001256182:exon10:c.G5413A:p.V1805I	p.V1805I	B	D	T	0.07	1.85	7.866	0.0006	Benign/Likely_benign	Likely_benign	Benign
16	89347534	89347534	C	T	exonic	ANKRD11	.	nonsynonymous SNV	ANKRD11:NM_001256183:exon9:c.G5416A:p.G1806R,ANKRD11:NM_013275:exon9:c.G5416A:p.G1806R,ANKRD11:NM_001256182:exon10:c.G5416A:p.G1806R	p.G1806R	D	D	D	0.509	4.9	23.5	.	Likely_benign	Uncertain_significance	VUS
16	89347513	89347513	G	A	exonic	ANKRD11	.	stopgain	ANKRD11:NM_001256183:exon9:c.C5437T:p.Q1813X,ANKRD11:NM_013275:exon9:c.C5437T:p.Q1813X,ANKRD11:NM_001256182:exon10:c.C5437T:p.Q1813X	p.Q1813X	.	.	.	.	4.86	41	.	Pathogenic	Pathogenic	VUS
16	89347511	89347511	-	A	exonic	ANKRD11	.	frameshift insertion	ANKRD11:NM_001256183:exon9:c.5438_5439insT:p.Q1813Hfs*137,ANKRD11:NM_013275:exon9:c.5438_5439insT:p.Q1813Hfs*137,ANKRD11:NM_001256182:exon10:c.5438_5439insT:p.Q1813Hfs*137	p.Q1813Hfs*137	.	.	.	.	.	.	.	Pathogenic	Pathogenic	VUS
16	89347474	89347474	G	C	exonic	ANKRD11	.	nonsynonymous SNV	ANKRD11:NM_001256183:exon9:c.C5476G:p.P1826A,ANKRD11:NM_013275:exon9:c.C5476G:p.P1826A,ANKRD11:NM_001256182:exon10:c.C5476G:p.P1826A	p.P1826A	B	T	T	0.09	4.86	9.495	.	Uncertain_significance	Uncertain_significance	Benign
16	89347455	89347456	CT	-	exonic	ANKRD11	.	frameshift deletion	ANKRD11:NM_001256183:exon9:c.5494_5495del:p.R1832Gfs*117,ANKRD11:NM_013275:exon9:c.5494_5495del:p.R1832Gfs*117,ANKRD11:NM_001256182:exon10:c.5494_5495del:p.R1832Gfs*117	p.R1832Gfs*117	.	.	.	.	.	.	.	Pathogenic	Likely_pathogenic	VUS
16	89347446	89347446	A	-	exonic	ANKRD11	.	frameshift deletion	ANKRD11:NM_001256183:exon9:c.5504delT:p.L1835Rfs*128,ANKRD11:NM_013275:exon9:c.5504delT:p.L1835Rfs*128,ANKRD11:NM_001256182:exon10:c.5504delT:p.L1835Rfs*128	p.L1835Rfs*128	.	.	.	.	.	.	.	Pathogenic	Pathogenic	VUS
16	89347441	89347441	G	A	exonic	ANKRD11	.	nonsynonymous SNV	ANKRD11:NM_001256183:exon9:c.C5509T:p.P1837S,ANKRD11:NM_013275:exon9:c.C5509T:p.P1837S,ANKRD11:NM_001256182:exon10:c.C5509T:p.P1837S	p.P1837S	B	T	.	0.099	-1.28	4.646	0.004	Benign	Benign	Benign
16	89347432	89347432	C	T	exonic	ANKRD11	.	nonsynonymous SNV	ANKRD11:NM_001256183:exon9:c.G5518A:p.A1840T,ANKRD11:NM_013275:exon9:c.G5518A:p.A1840T,ANKRD11:NM_001256182:exon10:c.G5518A:p.A1840T	p.A1840T	B	T	D	0.082	-8.12	0.023	0.0003	Likely_benign	Likely_benign	Benign
16	89347413	89347413	A	-	exonic	ANKRD11	.	frameshift deletion	ANKRD11:NM_001256183:exon9:c.5537delT:p.L1846Cfs*117,ANKRD11:NM_013275:exon9:c.5537delT:p.L1846Cfs*117,ANKRD11:NM_001256182:exon10:c.5537delT:p.L1846Cfs*117	p.L1846Cfs*117	.	.	.	.	.	.	.	Pathogenic	Pathogenic	VUS
16	89347407	89347407	G	A	exonic	ANKRD11	.	nonsynonymous SNV	ANKRD11:NM_001256183:exon9:c.C5543T:p.P1848L,ANKRD11:NM_013275:exon9:c.C5543T:p.P1848L,ANKRD11:NM_001256182:exon10:c.C5543T:p.P1848L	p.P1848L	D	D	D	0.474	4.59	25.5	.	Uncertain_significance	Uncertain_significance	VUS
16	89347400	89347400	G	C	exonic	ANKRD11	.	stopgain	ANKRD11:NM_001256183:exon9:c.C5550G:p.Y1850X,ANKRD11:NM_013275:exon9:c.C5550G:p.Y1850X,ANKRD11:NM_001256182:exon10:c.C5550G:p.Y1850X	p.Y1850X	.	.	.	.	-1.71	35	.	Pathogenic	Pathogenic	VUS
16	89347398	89347398	T	C	exonic	ANKRD11	.	nonsynonymous SNV	ANKRD11:NM_001256183:exon9:c.A5552G:p.Y1851C,ANKRD11:NM_013275:exon9:c.A5552G:p.Y1851C,ANKRD11:NM_001256182:exon10:c.A5552G:p.Y1851C	p.Y1851C	D	D	D	0.52	4.59	23.6	6.491e-05	Uncertain_significance	Uncertain_significance	VUS
16	89347394	89347398	GGAGT	-	exonic	ANKRD11	.	frameshift deletion	ANKRD11:NM_001256183:exon9:c.5552_5556del:p.Y1851Sfs*97,ANKRD11:NM_013275:exon9:c.5552_5556del:p.Y1851Sfs*97,ANKRD11:NM_001256182:exon10:c.5552_5556del:p.Y1851Sfs*97	p.Y1851Sfs*97	.	.	.	.	.	.	.	Pathogenic	Pathogenic	VUS
16	89347387	89347390	AGTC	-	exonic	ANKRD11	.	frameshift deletion	ANKRD11:NM_001256183:exon9:c.5560_5563del:p.D1854Mfs*108,ANKRD11:NM_013275:exon9:c.5560_5563del:p.D1854Mfs*108,ANKRD11:NM_001256182:exon10:c.5560_5563del:p.D1854Mfs*108	p.D1854Mfs*108	.	.	.	.	.	.	.	Likely_pathogenic	Likely_pathogenic	VUS
16	89347375	89347375	A	G	exonic	ANKRD11	.	nonsynonymous SNV	ANKRD11:NM_001256183:exon9:c.T5575C:p.S1859P,ANKRD11:NM_013275:exon9:c.T5575C:p.S1859P,ANKRD11:NM_001256182:exon10:c.T5575C:p.S1859P	p.S1859P	D	D	D	0.524	4.58	24	.	Uncertain_significance	Uncertain_significance	VUS
16	89347372	89347372	G	A	exonic	ANKRD11	.	nonsynonymous SNV	ANKRD11:NM_001256183:exon9:c.C5578T:p.P1860S,ANKRD11:NM_013275:exon9:c.C5578T:p.P1860S,ANKRD11:NM_001256182:exon10:c.C5578T:p.P1860S	p.P1860S	P	T	D	0.471	4.58	18.39	0.0003	Benign/Likely_benign	Likely_benign	VUS
16	89347347	89347347	G	A	exonic	ANKRD11	.	nonsynonymous SNV	ANKRD11:NM_001256183:exon9:c.C5603T:p.P1868L,ANKRD11:NM_013275:exon9:c.C5603T:p.P1868L,ANKRD11:NM_001256182:exon10:c.C5603T:p.P1868L	p.P1868L	B	D	D	0.197	4.58	19.8	.	Uncertain_significance	Uncertain_significance	VUS
16	89347341	89347341	G	A	exonic	ANKRD11	.	nonsynonymous SNV	ANKRD11:NM_001256183:exon9:c.C5609T:p.A1870V,ANKRD11:NM_013275:exon9:c.C5609T:p.A1870V,ANKRD11:NM_001256182:exon10:c.C5609T:p.A1870V	p.A1870V	B	D	D	0.087	3.59	16.07	.	Uncertain_significance	Uncertain_significance	VUS
16	89347321	89347321	G	A	exonic	ANKRD11	.	nonsynonymous SNV	ANKRD11:NM_001256183:exon9:c.C5629T:p.P1877S,ANKRD11:NM_013275:exon9:c.C5629T:p.P1877S,ANKRD11:NM_001256182:exon10:c.C5629T:p.P1877S	p.P1877S	B	T	D	0.169	4.58	13.8	0.0006	Benign/Likely_benign	Likely_benign	Benign
16	89347318	89347318	A	G	exonic	ANKRD11	.	nonsynonymous SNV	ANKRD11:NM_001256183:exon9:c.T5632C:p.S1878P,ANKRD11:NM_013275:exon9:c.T5632C:p.S1878P,ANKRD11:NM_001256182:exon10:c.T5632C:p.S1878P	p.S1878P	B	T	T	0.109	0.089	11.17	0.0005	Benign/Likely_benign	Likely_benign	Benign
16	89347312	89347312	-	T	exonic	ANKRD11	.	frameshift insertion	ANKRD11:NM_001256183:exon9:c.5637dupA:p.E1880Rfs*70,ANKRD11:NM_013275:exon9:c.5637dupA:p.E1880Rfs*70,ANKRD11:NM_001256182:exon10:c.5637dupA:p.E1880Rfs*70	p.E1880Rfs*70	.	.	.	.	.	.	.	Likely_pathogenic	Pathogenic	VUS
16	89347299	89347303	GAGAA	-	exonic	ANKRD11	.	frameshift deletion	ANKRD11:NM_001256183:exon9:c.5647_5651del:p.F1883Kfs*65,ANKRD11:NM_013275:exon9:c.5647_5651del:p.F1883Kfs*65,ANKRD11:NM_001256182:exon10:c.5647_5651del:p.F1883Kfs*65	p.F1883Kfs*65	.	.	.	.	.	.	.	Pathogenic	Likely_pathogenic	VUS
16	89347299	89347299	G	A	exonic	ANKRD11	.	nonsynonymous SNV	ANKRD11:NM_001256183:exon9:c.C5651T:p.S1884L,ANKRD11:NM_013275:exon9:c.C5651T:p.S1884L,ANKRD11:NM_001256182:exon10:c.C5651T:p.S1884L	p.S1884L	B	D	D	0.152	4.74	22.8	.	Uncertain_significance	Uncertain_significance	VUS
16	89347299	89347299	G	C	exonic	ANKRD11	.	stopgain	ANKRD11:NM_001256183:exon9:c.C5651G:p.S1884X,ANKRD11:NM_013275:exon9:c.C5651G:p.S1884X,ANKRD11:NM_001256182:exon10:c.C5651G:p.S1884X	p.S1884X	.	.	.	.	4.74	42	.	Pathogenic	Pathogenic	VUS
16	89347296	89347296	C	T	exonic	ANKRD11	.	nonsynonymous SNV	ANKRD11:NM_001256183:exon9:c.G5654A:p.S1885N,ANKRD11:NM_013275:exon9:c.G5654A:p.S1885N,ANKRD11:NM_001256182:exon10:c.G5654A:p.S1885N	p.S1885N	B	T	T	0.08	3.78	15.17	.	Likely_benign	Uncertain_significance	Benign
16	89347285	89347285	T	C	exonic	ANKRD11	.	nonsynonymous SNV	ANKRD11:NM_001256183:exon9:c.A5665G:p.K1889E,ANKRD11:NM_013275:exon9:c.A5665G:p.K1889E,ANKRD11:NM_001256182:exon10:c.A5665G:p.K1889E	p.K1889E	D	D	.	0.543	4.74	24	0.0013	Benign	Benign	VUS
16	89347283	89347283	T	-	exonic	ANKRD11	.	frameshift deletion	ANKRD11:NM_001256183:exon9:c.5667delA:p.K1889Nfs*74,ANKRD11:NM_013275:exon9:c.5667delA:p.K1889Nfs*74,ANKRD11:NM_001256182:exon10:c.5667delA:p.K1889Nfs*74	p.K1889Nfs*74	.	.	.	.	.	.	.	Pathogenic	Pathogenic	VUS
16	89347269	89347269	G	C	exonic	ANKRD11	.	nonsynonymous SNV	ANKRD11:NM_001256183:exon9:c.C5681G:p.P1894R,ANKRD11:NM_013275:exon9:c.C5681G:p.P1894R,ANKRD11:NM_001256182:exon10:c.C5681G:p.P1894R	p.P1894R	B	T	T	0.102	2.54	12.79	.	Uncertain_significance	Uncertain_significance	Benign
16	89347267	89347267	-	G	exonic	ANKRD11	.	frameshift insertion	ANKRD11:NM_001256183:exon9:c.5682dupC:p.R1895Qfs*55,ANKRD11:NM_013275:exon9:c.5682dupC:p.R1895Qfs*55,ANKRD11:NM_001256182:exon10:c.5682dupC:p.R1895Qfs*55	p.R1895Qfs*55	.	.	.	.	.	.	.	Pathogenic	Pathogenic	VUS
16	89347234	89347234	C	T	exonic	ANKRD11	.	nonsynonymous SNV	ANKRD11:NM_001256183:exon9:c.G5716A:p.A1906T,ANKRD11:NM_013275:exon9:c.G5716A:p.A1906T,ANKRD11:NM_001256182:exon10:c.G5716A:p.A1906T	p.A1906T	B	T	T	0.083	-0.117	17.01	.	Uncertain_significance	Likely_benign	Benign
16	89347224	89347224	G	A	exonic	ANKRD11	.	nonsynonymous SNV	ANKRD11:NM_001256183:exon9:c.C5726T:p.P1909L,ANKRD11:NM_013275:exon9:c.C5726T:p.P1909L,ANKRD11:NM_001256182:exon10:c.C5726T:p.P1909L	p.P1909L	D	D	D	0.346	4.78	27	.	Uncertain_significance	Uncertain_significance	VUS
16	89347212	89347212	G	T	exonic	ANKRD11	.	nonsynonymous SNV	ANKRD11:NM_001256183:exon9:c.C5738A:p.T1913N,ANKRD11:NM_013275:exon9:c.C5738A:p.T1913N,ANKRD11:NM_001256182:exon10:c.C5738A:p.T1913N	p.T1913N	B	D	D	0.12	4.98	22.7	0.0016	Benign/Likely_benign	Likely_benign	VUS
16	89347177	89347177	G	T	exonic	ANKRD11	.	nonsynonymous SNV	ANKRD11:NM_001256183:exon9:c.C5773A:p.P1925T,ANKRD11:NM_013275:exon9:c.C5773A:p.P1925T,ANKRD11:NM_001256182:exon10:c.C5773A:p.P1925T	p.P1925T	D	D	T	0.485	4.92	24	0.0003	Likely_benign	Likely_benign	VUS
16	89347172	89347172	-	G	exonic	ANKRD11	.	frameshift insertion	ANKRD11:NM_001256183:exon9:c.5777dupC:p.E1927Gfs*23,ANKRD11:NM_013275:exon9:c.5777dupC:p.E1927Gfs*23,ANKRD11:NM_001256182:exon10:c.5777dupC:p.E1927Gfs*23	p.E1927Gfs*23	.	.	.	.	.	.	.	Pathogenic/Likely_pathogenic	Pathogenic	VUS
16	89347164	89347164	C	T	exonic	ANKRD11	.	nonsynonymous SNV	ANKRD11:NM_001256183:exon9:c.G5786A:p.S1929N,ANKRD11:NM_013275:exon9:c.G5786A:p.S1929N,ANKRD11:NM_001256182:exon10:c.G5786A:p.S1929N	p.S1929N	B	D	T	0.08	1.88	17.04	.	Uncertain_significance	Likely_benign	Benign
16	89347160	89347160	G	C	exonic	ANKRD11	.	stopgain	ANKRD11:NM_001256183:exon9:c.C5790G:p.Y1930X,ANKRD11:NM_013275:exon9:c.C5790G:p.Y1930X,ANKRD11:NM_001256182:exon10:c.C5790G:p.Y1930X	p.Y1930X	.	.	.	.	1.38	39	.	Pathogenic	Pathogenic	VUS
16	89347117	89347117	C	A	exonic	ANKRD11	.	stopgain	ANKRD11:NM_001256183:exon9:c.G5833T:p.E1945X,ANKRD11:NM_013275:exon9:c.G5833T:p.E1945X,ANKRD11:NM_001256182:exon10:c.G5833T:p.E1945X	p.E1945X	.	.	.	.	5.29	45	.	Pathogenic	Pathogenic	VUS
16	89347091	89347091	G	-	exonic	ANKRD11	.	frameshift deletion	ANKRD11:NM_001256183:exon9:c.5859delC:p.S1954Pfs*9,ANKRD11:NM_013275:exon9:c.5859delC:p.S1954Pfs*9,ANKRD11:NM_001256182:exon10:c.5859delC:p.S1954Pfs*9	p.S1954Pfs*9	.	.	.	.	.	.	.	Pathogenic	Pathogenic	VUS
16	89347085	89347085	C	-	exonic	ANKRD11	.	frameshift deletion	ANKRD11:NM_001256183:exon9:c.5865delG:p.E1955Dfs*8,ANKRD11:NM_013275:exon9:c.5865delG:p.E1955Dfs*8,ANKRD11:NM_001256182:exon10:c.5865delG:p.E1955Dfs*8	p.E1955Dfs*8	.	.	.	.	.	.	.	Likely_pathogenic	Pathogenic	VUS
16	89347075	89347075	C	A	exonic	ANKRD11	.	nonsynonymous SNV	ANKRD11:NM_001256183:exon9:c.G5875T:p.A1959S,ANKRD11:NM_013275:exon9:c.G5875T:p.A1959S,ANKRD11:NM_001256182:exon10:c.G5875T:p.A1959S	p.A1959S	B	T	T	0.078	-9.53	0.002	.	Uncertain_significance	Likely_benign	Benign
16	89347075	89347075	C	T	exonic	ANKRD11	.	nonsynonymous SNV	ANKRD11:NM_001256183:exon9:c.G5875A:p.A1959T,ANKRD11:NM_013275:exon9:c.G5875A:p.A1959T,ANKRD11:NM_001256182:exon10:c.G5875A:p.A1959T	p.A1959T	B	T	T	0.085	-9.53	0.123	.	Uncertain_significance	Likely_benign	Benign
16	89346996	89346997	TG	-	exonic	ANKRD11	.	frameshift deletion	ANKRD11:NM_001256183:exon9:c.5953_5954del:p.Q1985Efs*46,ANKRD11:NM_013275:exon9:c.5953_5954del:p.Q1985Efs*46,ANKRD11:NM_001256182:exon10:c.5953_5954del:p.Q1985Efs*46	p.Q1985Efs*46	.	.	.	.	.	.	.	Pathogenic	Pathogenic	VUS
16	89346988	89346988	G	A	exonic	ANKRD11	.	nonsynonymous SNV	ANKRD11:NM_001256183:exon9:c.C5962T:p.P1988S,ANKRD11:NM_013275:exon9:c.C5962T:p.P1988S,ANKRD11:NM_001256182:exon10:c.C5962T:p.P1988S	p.P1988S	B	T	T	0.087	-7.89	0.085	.	Uncertain_significance	Likely_benign	Benign
16	89346976	89346976	T	A	exonic	ANKRD11	.	stopgain	ANKRD11:NM_001256183:exon9:c.A5974T:p.K1992X,ANKRD11:NM_013275:exon9:c.A5974T:p.K1992X,ANKRD11:NM_001256182:exon10:c.A5974T:p.K1992X	p.K1992X	.	.	.	.	0.011	36	.	Likely_pathogenic	Pathogenic	VUS
16	89346973	89346973	G	A	exonic	ANKRD11	.	nonsynonymous SNV	ANKRD11:NM_001256183:exon9:c.C5977T:p.R1993C,ANKRD11:NM_013275:exon9:c.C5977T:p.R1993C,ANKRD11:NM_001256182:exon10:c.C5977T:p.R1993C	p.R1993C	P	T	D	0.186	5.19	19.92	3.238e-05	Uncertain_significance	Uncertain_significance	VUS
16	89346967	89346967	A	G	exonic	ANKRD11	.	nonsynonymous SNV	ANKRD11:NM_001256183:exon9:c.T5983C:p.C1995R,ANKRD11:NM_013275:exon9:c.T5983C:p.C1995R,ANKRD11:NM_001256182:exon10:c.T5983C:p.C1995R	p.C1995R	P	T	D	0.5	2.72	20.2	.	Uncertain_significance	Uncertain_significance	VUS
16	89346963	89346963	G	A	exonic	ANKRD11	.	nonsynonymous SNV	ANKRD11:NM_001256183:exon9:c.C5987T:p.P1996L,ANKRD11:NM_013275:exon9:c.C5987T:p.P1996L,ANKRD11:NM_001256182:exon10:c.C5987T:p.P1996L	p.P1996L	P	D	D	0.131	5.19	20.8	.	Likely_benign	Uncertain_significance	VUS
16	89346952	89346952	G	A	exonic	ANKRD11	.	nonsynonymous SNV	ANKRD11:NM_001256183:exon9:c.C5998T:p.L2000F,ANKRD11:NM_013275:exon9:c.C5998T:p.L2000F,ANKRD11:NM_001256182:exon10:c.C5998T:p.L2000F	p.L2000F	B	D	D	0.381	1.82	16.69	3.237e-05	Benign/Likely_benign	Likely_benign	Benign
16	89346951	89346951	A	C	exonic	ANKRD11	.	nonsynonymous SNV	ANKRD11:NM_001256183:exon9:c.T5999G:p.L2000R,ANKRD11:NM_013275:exon9:c.T5999G:p.L2000R,ANKRD11:NM_001256182:exon10:c.T5999G:p.L2000R	p.L2000R	B	D	D	0.505	5.19	21.3	.	Uncertain_significance	Uncertain_significance	VUS
16	89346937	89346937	G	A	exonic	ANKRD11	.	nonsynonymous SNV	ANKRD11:NM_001256183:exon9:c.C6013T:p.P2005S,ANKRD11:NM_013275:exon9:c.C6013T:p.P2005S,ANKRD11:NM_001256182:exon10:c.C6013T:p.P2005S	p.P2005S	B	T	D	0.089	4.04	15.37	.	Uncertain_significance	Uncertain_significance	Benign
16	89346934	89346934	-	T	exonic	ANKRD11	.	frameshift insertion	ANKRD11:NM_001256183:exon9:c.6015dupA:p.G2006Rfs*26,ANKRD11:NM_013275:exon9:c.6015dupA:p.G2006Rfs*26,ANKRD11:NM_001256182:exon10:c.6015dupA:p.G2006Rfs*26	p.G2006Rfs*26	.	.	.	.	.	.	.	Pathogenic	Pathogenic	VUS
16	89346930	89346930	G	A	exonic	ANKRD11	.	nonsynonymous SNV	ANKRD11:NM_001256183:exon9:c.C6020T:p.P2007L,ANKRD11:NM_013275:exon9:c.C6020T:p.P2007L,ANKRD11:NM_001256182:exon10:c.C6020T:p.P2007L	p.P2007L	B	D	D	0.446	5	21.8	0.0013	Benign/Likely_benign	Likely_benign	VUS
16	89346909	89346919	GGCGCCTCCGA	-	exonic	ANKRD11	.	frameshift deletion	ANKRD11:NM_001256183:exon9:c.6031_6041del:p.S2011Vfs*17,ANKRD11:NM_013275:exon9:c.6031_6041del:p.S2011Vfs*17,ANKRD11:NM_001256182:exon10:c.6031_6041del:p.S2011Vfs*17	p.S2011Vfs*17	.	.	.	.	.	.	.	Pathogenic	Pathogenic	VUS
16	89346907	89346907	A	G	exonic	ANKRD11	.	nonsynonymous SNV	ANKRD11:NM_001256183:exon9:c.T6043C:p.Y2015H,ANKRD11:NM_013275:exon9:c.T6043C:p.Y2015H,ANKRD11:NM_001256182:exon10:c.T6043C:p.Y2015H	p.Y2015H	D	D	T	0.481	5.29	22.6	.	Uncertain_significance	Uncertain_significance	VUS
16	89346904	89346904	G	A	exonic	ANKRD11	.	nonsynonymous SNV	ANKRD11:NM_001256183:exon9:c.C6046T:p.P2016S,ANKRD11:NM_013275:exon9:c.C6046T:p.P2016S,ANKRD11:NM_001256182:exon10:c.C6046T:p.P2016S	p.P2016S	P	T	D	0.471	5.29	17.4	.	Uncertain_significance	Uncertain_significance	VUS
16	89346890	89346898	GGCGGGAGG	-	exonic	ANKRD11	.	nonframeshift deletion	ANKRD11:NM_001256183:exon9:c.6052_6060del:p.P2018_A2020del,ANKRD11:NM_013275:exon9:c.6052_6060del:p.P2018_A2020del,ANKRD11:NM_001256182:exon10:c.6052_6060del:p.P2018_A2020del	p.P2018_A2020del	.	.	.	.	.	.	3.248e-05	Uncertain_significance	Uncertain_significance	VUS
16	89346889	89346890	AG	GC	exonic	ANKRD11	.	nonframeshift substitution	ANKRD11:NM_001256183:exon9:c.6060_6061delinsGC:p.S2021P,ANKRD11:NM_013275:exon9:c.6060_6061delinsGC:p.S2021P,ANKRD11:NM_001256182:exon10:c.6060_6061delinsGC:p.S2021P	p.S2021P	.	.	.	.	.	.	.	Uncertain_significance	Uncertain_significance	VUS
16	89346885	89346885	G	A	exonic	ANKRD11	.	nonsynonymous SNV	ANKRD11:NM_001256183:exon9:c.C6065T:p.P2022L,ANKRD11:NM_013275:exon9:c.C6065T:p.P2022L,ANKRD11:NM_001256182:exon10:c.C6065T:p.P2022L	p.P2022L	D	T	D	0.474	0.207	17.97	0.0006	Benign/Likely_benign	Likely_benign	Benign
16	89346883	89346883	C	G	exonic	ANKRD11	.	nonsynonymous SNV	ANKRD11:NM_001256183:exon9:c.G6067C:p.A2023P,ANKRD11:NM_013275:exon9:c.G6067C:p.A2023P,ANKRD11:NM_001256182:exon10:c.G6067C:p.A2023P	p.A2023P	B	T	.	0.163	0.207	7.805	0.0479	Benign	Benign	Benign
16	89346879	89346887	GGGGCAGGA	-	exonic	ANKRD11	.	nonframeshift deletion	ANKRD11:NM_001256183:exon9:c.6063_6071del:p.P2022_P2024del,ANKRD11:NM_013275:exon9:c.6063_6071del:p.P2022_P2024del,ANKRD11:NM_001256182:exon10:c.6063_6071del:p.P2022_P2024del	p.P2022_P2024del	.	.	.	.	.	.	.	Uncertain_significance	Uncertain_significance	VUS
16	89346879	89346879	G	C	exonic	ANKRD11	.	nonsynonymous SNV	ANKRD11:NM_001256183:exon9:c.C6071G:p.P2024R,ANKRD11:NM_013275:exon9:c.C6071G:p.P2024R,ANKRD11:NM_001256182:exon10:c.C6071G:p.P2024R	p.P2024R	P	T	D	0.186	0.207	6.141	.	Uncertain_significance	Likely_benign	Benign
16	89346869	89346883	CAGAGCGTACGGGGC	GG	exonic	ANKRD11	.	frameshift substitution	ANKRD11:NM_001256183:exon9:c.6067_6081delinsCC:p.A2023Pfs*60,ANKRD11:NM_013275:exon9:c.6067_6081delinsCC:p.A2023Pfs*60,ANKRD11:NM_001256182:exon10:c.6067_6081delinsCC:p.A2023Pfs*60	p.A2023Pfs*60	.	.	.	.	.	.	.	Pathogenic	Pathogenic	VUS
16	89346867	89346867	G	A	exonic	ANKRD11	.	nonsynonymous SNV	ANKRD11:NM_001256183:exon9:c.C6083T:p.P2028L,ANKRD11:NM_013275:exon9:c.C6083T:p.P2028L,ANKRD11:NM_001256182:exon10:c.C6083T:p.P2028L	p.P2028L	B	T	D	0.106	5.29	21.4	3.232e-05	Uncertain_significance	Uncertain_significance	Benign
16	89346865	89346865	C	T	exonic	ANKRD11	.	nonsynonymous SNV	ANKRD11:NM_001256183:exon9:c.G6085A:p.V2029I,ANKRD11:NM_013275:exon9:c.G6085A:p.V2029I,ANKRD11:NM_001256182:exon10:c.G6085A:p.V2029I	p.V2029I	B	T	T	0.07	4.01	10.91	3.234e-05	Benign	Likely_benign	Benign
16	89346856	89346856	G	C	exonic	ANKRD11	.	nonsynonymous SNV	ANKRD11:NM_001256183:exon9:c.C6094G:p.P2032A,ANKRD11:NM_013275:exon9:c.C6094G:p.P2032A,ANKRD11:NM_001256182:exon10:c.C6094G:p.P2032A	p.P2032A	B	T	T	0.088	4.3	19.24	3.231e-05	Uncertain_significance	Uncertain_significance	Benign
16	89346855	89346855	G	A	exonic	ANKRD11	.	nonsynonymous SNV	ANKRD11:NM_001256183:exon9:c.C6095T:p.P2032L,ANKRD11:NM_013275:exon9:c.C6095T:p.P2032L,ANKRD11:NM_001256182:exon10:c.C6095T:p.P2032L	p.P2032L	D	D	T	0.196	4.32	21.8	3.231e-05	Likely_benign	Likely_benign	VUS
16	89346844	89346844	C	T	exonic	ANKRD11	.	nonsynonymous SNV	ANKRD11:NM_001256183:exon9:c.G6106A:p.D2036N,ANKRD11:NM_013275:exon9:c.G6106A:p.D2036N,ANKRD11:NM_001256182:exon10:c.G6106A:p.D2036N	p.D2036N	B	D	.	0.123	4.89	21.9	0.0065	Benign/Likely_benign	Benign	VUS
16	89346838	89346838	T	C	exonic	ANKRD11	.	nonsynonymous SNV	ANKRD11:NM_001256183:exon9:c.A6112G:p.K2038E,ANKRD11:NM_013275:exon9:c.A6112G:p.K2038E,ANKRD11:NM_001256182:exon10:c.A6112G:p.K2038E	p.K2038E	P	D	T	0.167	5.29	16.7	0.0002	Benign/Likely_benign	Likely_benign	VUS
16	89346837	89346837	T	G	exonic	ANKRD11	.	nonsynonymous SNV	ANKRD11:NM_001256183:exon9:c.A6113C:p.K2038T,ANKRD11:NM_013275:exon9:c.A6113C:p.K2038T,ANKRD11:NM_001256182:exon10:c.A6113C:p.K2038T	p.K2038T	D	D	D	0.211	4.2	22.4	6.468e-05	Likely_benign	Uncertain_significance	VUS
16	89346825	89346825	T	C	exonic	ANKRD11	.	nonsynonymous SNV	ANKRD11:NM_001256183:exon9:c.A6125G:p.D2042G,ANKRD11:NM_013275:exon9:c.A6125G:p.D2042G,ANKRD11:NM_001256182:exon10:c.A6125G:p.D2042G	p.D2042G	B	T	D	0.113	0.009	9.628	0.0004	Likely_benign	Likely_benign	Benign
16	89346823	89346823	C	T	exonic	ANKRD11	.	nonsynonymous SNV	ANKRD11:NM_001256183:exon9:c.G6127A:p.A2043T,ANKRD11:NM_013275:exon9:c.G6127A:p.A2043T,ANKRD11:NM_001256182:exon10:c.G6127A:p.A2043T	p.A2043T	B	D	T	0.398	4.33	14.54	.	Uncertain_significance	Uncertain_significance	Benign
16	89346822	89346822	G	A	exonic	ANKRD11	.	nonsynonymous SNV	ANKRD11:NM_001256183:exon9:c.C6128T:p.A2043V,ANKRD11:NM_013275:exon9:c.C6128T:p.A2043V,ANKRD11:NM_001256182:exon10:c.C6128T:p.A2043V	p.A2043V	P	D	T	0.42	4.31	14.99	.	Uncertain_significance	Uncertain_significance	VUS
16	89346820	89346820	C	T	exonic	ANKRD11	.	nonsynonymous SNV	ANKRD11:NM_001256183:exon9:c.G6130A:p.V2044I,ANKRD11:NM_013275:exon9:c.G6130A:p.V2044I,ANKRD11:NM_001256182:exon10:c.G6130A:p.V2044I	p.V2044I	B	T	T	0.07	-9.37	0.003	0.0002	Conflicting_interpretations_of_pathogenicity	Likely_benign	Benign
16	89346818	89346838	GACGGCGTCCACTCCGTCCTT	-	exonic	ANKRD11	.	nonframeshift deletion	ANKRD11:NM_001256183:exon9:c.6112_6132del:p.K2038_V2044del,ANKRD11:NM_013275:exon9:c.6112_6132del:p.K2038_V2044del,ANKRD11:NM_001256182:exon10:c.6112_6132del:p.K2038_V2044del	p.K2038_V2044del	.	.	.	.	.	.	3.233e-05	Uncertain_significance	Uncertain_significance	VUS
16	89346814	89346814	C	T	exonic	ANKRD11	.	nonsynonymous SNV	ANKRD11:NM_001256183:exon9:c.G6136A:p.A2046T,ANKRD11:NM_013275:exon9:c.G6136A:p.A2046T,ANKRD11:NM_001256182:exon10:c.G6136A:p.A2046T	p.A2046T	B	D	T	0.082	4.1	10.72	.	Uncertain_significance	Uncertain_significance	Benign
16	89346812	89346812	G	-	exonic	ANKRD11	.	frameshift deletion	ANKRD11:NM_001256183:exon9:c.6138delC:p.A2047Pfs*40,ANKRD11:NM_013275:exon9:c.6138delC:p.A2047Pfs*40,ANKRD11:NM_001256182:exon10:c.6138delC:p.A2047Pfs*40	p.A2047Pfs*40	.	.	.	.	.	.	.	Pathogenic	Pathogenic	VUS
16	89346810	89346810	G	C	exonic	ANKRD11	.	nonsynonymous SNV	ANKRD11:NM_001256183:exon9:c.C6140G:p.A2047G,ANKRD11:NM_013275:exon9:c.C6140G:p.A2047G,ANKRD11:NM_001256182:exon10:c.C6140G:p.A2047G	p.A2047G	B	T	T	0.096	3.23	9.497	0.0006	Benign/Likely_benign	Likely_benign	Benign
16	89346801	89346801	G	T	exonic	ANKRD11	.	nonsynonymous SNV	ANKRD11:NM_001256183:exon9:c.C6149A:p.T2050N,ANKRD11:NM_013275:exon9:c.C6149A:p.T2050N,ANKRD11:NM_001256182:exon10:c.C6149A:p.T2050N	p.T2050N	B	T	D	0.099	5.07	11.46	.	Uncertain_significance	Uncertain_significance	Benign
16	89346797	89346797	-	G	exonic	ANKRD11	.	frameshift insertion	ANKRD11:NM_001256183:exon9:c.6152dupC:p.E2052Rfs*50,ANKRD11:NM_013275:exon9:c.6152dupC:p.E2052Rfs*50,ANKRD11:NM_001256182:exon10:c.6152dupC:p.E2052Rfs*50	p.E2052Rfs*50	.	.	.	.	.	.	.	Likely_pathogenic	Pathogenic	VUS
16	89346793	89346793	C	T	exonic	ANKRD11	.	nonsynonymous SNV	ANKRD11:NM_001256183:exon9:c.G6157A:p.A2053T,ANKRD11:NM_013275:exon9:c.G6157A:p.A2053T,ANKRD11:NM_001256182:exon10:c.G6157A:p.A2053T	p.A2053T	B	T	T	0.083	5.29	15.26	.	Uncertain_significance	Uncertain_significance	Benign
16	89346785	89346785	G	-	exonic	ANKRD11	.	frameshift deletion	ANKRD11:NM_001256183:exon9:c.6165delC:p.Y2056Tfs*31,ANKRD11:NM_013275:exon9:c.6165delC:p.Y2056Tfs*31,ANKRD11:NM_001256182:exon10:c.6165delC:p.Y2056Tfs*31	p.Y2056Tfs*31	.	.	.	.	.	.	.	Pathogenic	Pathogenic	VUS
16	89346774	89346774	G	T	exonic	ANKRD11	.	nonsynonymous SNV	ANKRD11:NM_001256183:exon9:c.C6176A:p.P2059H,ANKRD11:NM_013275:exon9:c.C6176A:p.P2059H,ANKRD11:NM_001256182:exon10:c.C6176A:p.P2059H	p.P2059H	D	D	.	0.455	5.29	22.3	0.0256	Benign	Benign	VUS
16	89346757	89346757	A	G	exonic	ANKRD11	.	nonsynonymous SNV	ANKRD11:NM_001256183:exon9:c.T6193C:p.F2065L,ANKRD11:NM_013275:exon9:c.T6193C:p.F2065L,ANKRD11:NM_001256182:exon10:c.T6193C:p.F2065L	p.F2065L	D	D	T	0.175	5.29	27.2	0.0005	Benign/Likely_benign	Likely_benign	VUS
16	89346756	89346756	A	G	exonic	ANKRD11	.	nonsynonymous SNV	ANKRD11:NM_001256183:exon9:c.T6194C:p.F2065S,ANKRD11:NM_013275:exon9:c.T6194C:p.F2065S,ANKRD11:NM_001256182:exon10:c.T6194C:p.F2065S	p.F2065S	D	D	D	0.445	5.29	28.7	9.711e-05	Uncertain_significance	Likely_benign	VUS
16	89346752	89346754	GAA	-	exonic	ANKRD11	.	nonframeshift deletion	ANKRD11:NM_001256183:exon9:c.6196_6198del:p.F2066del,ANKRD11:NM_013275:exon9:c.6196_6198del:p.F2066del,ANKRD11:NM_001256182:exon10:c.6196_6198del:p.F2066del	p.F2066del	.	.	.	.	.	.	9.709e-05	Likely_benign	Uncertain_significance	VUS
16	89346752	89346753	GA	TT	exonic	ANKRD11	.	stopgain	ANKRD11:NM_001256183:exon9:c.6197_6198delinsAA:p.F2066_A2663del,ANKRD11:NM_013275:exon9:c.6197_6198delinsAA:p.F2066_A2663del,ANKRD11:NM_001256182:exon10:c.6197_6198delinsAA:p.F2066_A2663del	p.F2066_A2663del	.	.	.	.	.	.	.	Pathogenic	Pathogenic	VUS
16	89346744	89346744	C	T	exonic	ANKRD11	.	nonsynonymous SNV	ANKRD11:NM_001256183:exon9:c.G6206A:p.C2069Y,ANKRD11:NM_013275:exon9:c.G6206A:p.C2069Y,ANKRD11:NM_001256182:exon10:c.G6206A:p.C2069Y	p.C2069Y	P	D	D	0.607	5.29	25.9	.	Uncertain_significance	Uncertain_significance	VUS
16	89346739	89346740	AC	-	exonic	ANKRD11	.	frameshift deletion	ANKRD11:NM_001256183:exon9:c.6210_6211del:p.K2070Nfs*31,ANKRD11:NM_013275:exon9:c.6210_6211del:p.K2070Nfs*31,ANKRD11:NM_001256182:exon10:c.6210_6211del:p.K2070Nfs*31	p.K2070Nfs*31	.	.	.	.	.	.	.	Pathogenic	Pathogenic	VUS
16	89346738	89346738	G	C	exonic	ANKRD11	.	stopgain	ANKRD11:NM_001256183:exon9:c.C6212G:p.S2071X,ANKRD11:NM_013275:exon9:c.C6212G:p.S2071X,ANKRD11:NM_001256182:exon10:c.C6212G:p.S2071X	p.S2071X	.	.	.	.	5.29	42	.	Pathogenic	Pathogenic	VUS
16	89346732	89346732	G	-	exonic	ANKRD11	.	frameshift deletion	ANKRD11:NM_001256183:exon9:c.6218delC:p.P2073Rfs*14,ANKRD11:NM_013275:exon9:c.6218delC:p.P2073Rfs*14,ANKRD11:NM_001256182:exon10:c.6218delC:p.P2073Rfs*14	p.P2073Rfs*14	.	.	.	.	.	.	.	Likely_pathogenic	Pathogenic	VUS
16	89346732	89346732	G	A	exonic	ANKRD11	.	nonsynonymous SNV	ANKRD11:NM_001256183:exon9:c.C6218T:p.P2073L,ANKRD11:NM_013275:exon9:c.C6218T:p.P2073L,ANKRD11:NM_001256182:exon10:c.C6218T:p.P2073L	p.P2073L	P	D	D	0.28	4.34	17.25	.	Likely_benign	Uncertain_significance	VUS
16	89346729	89346729	T	G	exonic	ANKRD11	.	nonsynonymous SNV	ANKRD11:NM_001256183:exon9:c.A6221C:p.E2074A,ANKRD11:NM_013275:exon9:c.A6221C:p.E2074A,ANKRD11:NM_001256182:exon10:c.A6221C:p.E2074A	p.E2074A	B	D	T	0.222	5.29	22.7	0.0005	Benign/Likely_benign	Likely_benign	Benign
16	89346726	89346726	G	C	exonic	ANKRD11	.	nonsynonymous SNV	ANKRD11:NM_001256183:exon9:c.C6224G:p.A2075G,ANKRD11:NM_013275:exon9:c.C6224G:p.A2075G,ANKRD11:NM_001256182:exon10:c.C6224G:p.A2075G	p.A2075G	B	T	T	0.125	2.95	13.53	.	Uncertain_significance	Uncertain_significance	Benign
16	89346724	89346724	G	A	exonic	ANKRD11	.	nonsynonymous SNV	ANKRD11:NM_001256183:exon9:c.C6226T:p.P2076S,ANKRD11:NM_013275:exon9:c.C6226T:p.P2076S,ANKRD11:NM_001256182:exon10:c.C6226T:p.P2076S	p.P2076S	B	T	T	0.115	0.451	9.158	3.234e-05	Uncertain_significance	Likely_benign	Benign
16	89346718	89346718	C	G	exonic	ANKRD11	.	nonsynonymous SNV	ANKRD11:NM_001256183:exon9:c.G6232C:p.D2078H,ANKRD11:NM_013275:exon9:c.G6232C:p.D2078H,ANKRD11:NM_001256182:exon10:c.G6232C:p.D2078H	p.D2078H	B	D	D	0.393	3.26	16.1	.	Uncertain_significance	Uncertain_significance	VUS
16	89346701	89346701	G	-	exonic	ANKRD11	.	frameshift deletion	ANKRD11:NM_001256183:exon9:c.6249delC:p.A2084Pfs*3,ANKRD11:NM_013275:exon9:c.6249delC:p.A2084Pfs*3,ANKRD11:NM_001256182:exon10:c.6249delC:p.A2084Pfs*3	p.A2084Pfs*3	.	.	.	.	.	.	.	Pathogenic	Pathogenic	VUS
16	89346696	89346696	C	G	exonic	ANKRD11	.	nonsynonymous SNV	ANKRD11:NM_001256183:exon9:c.G6254C:p.C2085S,ANKRD11:NM_013275:exon9:c.G6254C:p.C2085S,ANKRD11:NM_001256182:exon10:c.G6254C:p.C2085S	p.C2085S	B	T	T	0.106	4.32	14.04	.	Likely_benign	Uncertain_significance	Benign
16	89346696	89346696	C	A	exonic	ANKRD11	.	nonsynonymous SNV	ANKRD11:NM_001256183:exon9:c.G6254T:p.C2085F,ANKRD11:NM_013275:exon9:c.G6254T:p.C2085F,ANKRD11:NM_001256182:exon10:c.G6254T:p.C2085F	p.C2085F	D	D	D	0.38	4.32	22.4	.	Uncertain_significance	Uncertain_significance	VUS
16	89346688	89346688	C	T	exonic	ANKRD11	.	nonsynonymous SNV	ANKRD11:NM_001256183:exon9:c.G6262A:p.A2088T,ANKRD11:NM_013275:exon9:c.G6262A:p.A2088T,ANKRD11:NM_001256182:exon10:c.G6262A:p.A2088T	p.A2088T	B	T	T	0.082	-10.6	0.002	3.232e-05	Likely_benign	Likely_benign	Benign
16	89346667	89346667	G	C	exonic	ANKRD11	.	nonsynonymous SNV	ANKRD11:NM_001256183:exon9:c.C6283G:p.L2095V,ANKRD11:NM_013275:exon9:c.C6283G:p.L2095V,ANKRD11:NM_001256182:exon10:c.C6283G:p.L2095V	p.L2095V	B	T	T	0.114	4.33	15.83	.	Likely_benign	Likely_benign	Benign
16	89346629	89346629	-	C	exonic	ANKRD11	.	frameshift insertion	ANKRD11:NM_001256183:exon9:c.6320dupG:p.G2108Rfs*39,ANKRD11:NM_013275:exon9:c.6320dupG:p.G2108Rfs*39,ANKRD11:NM_001256182:exon10:c.6320dupG:p.G2108Rfs*39	p.G2108Rfs*39	.	.	.	.	.	.	.	Pathogenic	Likely_pathogenic	VUS
16	89346627	89346627	C	T	exonic	ANKRD11	.	nonsynonymous SNV	ANKRD11:NM_001256183:exon9:c.G6323A:p.G2108D,ANKRD11:NM_013275:exon9:c.G6323A:p.G2108D,ANKRD11:NM_001256182:exon10:c.G6323A:p.G2108D	p.G2108D	B	T	T	0.113	-3.28	1.239	0.0012	Benign/Likely_benign	Likely_benign	Benign
16	89346610	89346610	G	A	exonic	ANKRD11	.	stopgain	ANKRD11:NM_001256183:exon9:c.C6340T:p.Q2114X,ANKRD11:NM_013275:exon9:c.C6340T:p.Q2114X,ANKRD11:NM_001256182:exon10:c.C6340T:p.Q2114X	p.Q2114X	.	.	.	.	5.44	47	.	Pathogenic	Pathogenic	VUS
16	89346589	89346589	C	T	exonic	ANKRD11	.	nonsynonymous SNV	ANKRD11:NM_001256183:exon9:c.G6361A:p.A2121T,ANKRD11:NM_013275:exon9:c.G6361A:p.A2121T,ANKRD11:NM_001256182:exon10:c.G6361A:p.A2121T	p.A2121T	B	D	T	0.083	-1.63	12.07	3.233e-05	Uncertain_significance	Likely_benign	Benign
16	89346588	89346601	GCCCAGGGCACCGG	-	exonic	ANKRD11	.	frameshift deletion	ANKRD11:NM_001256183:exon9:c.6349_6362del:p.P2117Gfs*25,ANKRD11:NM_013275:exon9:c.6349_6362del:p.P2117Gfs*25,ANKRD11:NM_001256182:exon10:c.6349_6362del:p.P2117Gfs*25	p.P2117Gfs*25	.	.	.	.	.	.	.	Likely_pathogenic	Likely_pathogenic	VUS
16	89346588	89346588	G	A	exonic	ANKRD11	.	nonsynonymous SNV	ANKRD11:NM_001256183:exon9:c.C6362T:p.A2121V,ANKRD11:NM_013275:exon9:c.C6362T:p.A2121V,ANKRD11:NM_001256182:exon10:c.C6362T:p.A2121V	p.A2121V	P	D	T	0.093	3.28	17.79	.	Likely_benign	Likely_benign	VUS
16	89346573	89346573	C	T	exonic	ANKRD11	.	nonsynonymous SNV	ANKRD11:NM_001256183:exon9:c.G6377A:p.G2126D,ANKRD11:NM_013275:exon9:c.G6377A:p.G2126D,ANKRD11:NM_001256182:exon10:c.G6377A:p.G2126D	p.G2126D	B	T	T	0.121	-1.18	5.099	.	Uncertain_significance	Likely_benign	Benign
16	89346555	89346556	TC	AT	exonic	ANKRD11	.	nonframeshift substitution	ANKRD11:NM_001256183:exon9:c.6394_6395delinsAT:p.D2132I,ANKRD11:NM_013275:exon9:c.6394_6395delinsAT:p.D2132I,ANKRD11:NM_001256182:exon10:c.6394_6395delinsAT:p.D2132I	p.D2132I	.	.	.	.	.	.	.	Uncertain_significance	Uncertain_significance	VUS
16	89346548	89346548	C	-	exonic	ANKRD11	.	frameshift deletion	ANKRD11:NM_001256183:exon9:c.6402delG:p.F2136Sfs*39,ANKRD11:NM_013275:exon9:c.6402delG:p.F2136Sfs*39,ANKRD11:NM_001256182:exon10:c.6402delG:p.F2136Sfs*39	p.F2136Sfs*39	.	.	.	.	.	.	.	Pathogenic	Likely_pathogenic	VUS
16	89346535	89346535	G	A	exonic	ANKRD11	.	nonsynonymous SNV	ANKRD11:NM_001256183:exon9:c.C6415T:p.P2139S,ANKRD11:NM_013275:exon9:c.C6415T:p.P2139S,ANKRD11:NM_001256182:exon10:c.C6415T:p.P2139S	p.P2139S	D	D	D	0.471	5.44	25	.	Uncertain_significance	Uncertain_significance	VUS
16	89346534	89346534	G	A	exonic	ANKRD11	.	nonsynonymous SNV	ANKRD11:NM_001256183:exon9:c.C6416T:p.P2139L,ANKRD11:NM_013275:exon9:c.C6416T:p.P2139L,ANKRD11:NM_001256182:exon10:c.C6416T:p.P2139L	p.P2139L	D	D	D	0.474	5.44	25.8	6.466e-05	Uncertain_significance	Uncertain_significance	VUS
16	89346520	89346520	G	A	exonic	ANKRD11	.	stopgain	ANKRD11:NM_001256183:exon9:c.C6430T:p.Q2144X,ANKRD11:NM_013275:exon9:c.C6430T:p.Q2144X,ANKRD11:NM_001256182:exon10:c.C6430T:p.Q2144X	p.Q2144X	.	.	.	.	4.45	41	.	Pathogenic	Pathogenic	VUS
16	89346514	89346514	T	G	exonic	ANKRD11	.	nonsynonymous SNV	ANKRD11:NM_001256183:exon9:c.A6436C:p.K2146Q,ANKRD11:NM_013275:exon9:c.A6436C:p.K2146Q,ANKRD11:NM_001256182:exon10:c.A6436C:p.K2146Q	p.K2146Q	D	D	D	0.483	5.44	23.5	.	Likely_pathogenic	Uncertain_significance	VUS
16	89346514	89346514	T	C	exonic	ANKRD11	.	nonsynonymous SNV	ANKRD11:NM_001256183:exon9:c.A6436G:p.K2146E,ANKRD11:NM_013275:exon9:c.A6436G:p.K2146E,ANKRD11:NM_001256182:exon10:c.A6436G:p.K2146E	p.K2146E	P	D	D	0.547	5.44	22.3	.	Conflicting_interpretations_of_pathogenicity	Likely_pathogenic	VUS
16	89346502	89346502	C	T	exonic	ANKRD11	.	nonsynonymous SNV	ANKRD11:NM_001256183:exon9:c.G6448A:p.D2150N,ANKRD11:NM_013275:exon9:c.G6448A:p.D2150N,ANKRD11:NM_001256182:exon10:c.G6448A:p.D2150N	p.D2150N	D	D	D	0.211	5.44	23.9	.	Uncertain_significance	Uncertain_significance	VUS
16	89346496	89346496	C	T	exonic	ANKRD11	.	nonsynonymous SNV	ANKRD11:NM_001256183:exon9:c.G6454A:p.E2152K,ANKRD11:NM_013275:exon9:c.G6454A:p.E2152K,ANKRD11:NM_001256182:exon10:c.G6454A:p.E2152K	p.E2152K	B	D	D	0.426	4.47	18.09	.	Uncertain_significance	Uncertain_significance	VUS
16	89346484	89346484	C	T	exonic	ANKRD11	.	nonsynonymous SNV	ANKRD11:NM_001256183:exon9:c.G6466A:p.V2156M,ANKRD11:NM_013275:exon9:c.G6466A:p.V2156M,ANKRD11:NM_001256182:exon10:c.G6466A:p.V2156M	p.V2156M	B	T	T	0.09	0.799	6.373	0.0002	Uncertain_significance	Likely_benign	Benign
16	89346481	89346481	C	-	exonic	ANKRD11	.	frameshift deletion	ANKRD11:NM_001256183:exon9:c.6469delG:p.E2157Kfs*18,ANKRD11:NM_013275:exon9:c.6469delG:p.E2157Kfs*18,ANKRD11:NM_001256182:exon10:c.6469delG:p.E2157Kfs*18	p.E2157Kfs*18	.	.	.	.	.	.	.	Likely_pathogenic	Pathogenic	VUS
16	89346478	89346478	C	A	exonic	ANKRD11	.	stopgain	ANKRD11:NM_001256183:exon9:c.G6472T:p.E2158X,ANKRD11:NM_013275:exon9:c.G6472T:p.E2158X,ANKRD11:NM_001256182:exon10:c.G6472T:p.E2158X	p.E2158X	.	.	.	.	5.44	38	.	Pathogenic	Pathogenic	VUS
16	89346453	89346453	A	C	exonic	ANKRD11	.	nonsynonymous SNV	ANKRD11:NM_001256183:exon9:c.T6497G:p.M2166R,ANKRD11:NM_013275:exon9:c.T6497G:p.M2166R,ANKRD11:NM_001256182:exon10:c.T6497G:p.M2166R	p.M2166R	B	T	.	0.131	-0.391	2.735	0.0082	Benign/Likely_benign	Benign	Benign
16	89346437	89346437	G	-	exonic	ANKRD11	.	frameshift deletion	ANKRD11:NM_001256183:exon9:c.6513delC:p.V2173Sfs*2,ANKRD11:NM_013275:exon9:c.6513delC:p.V2173Sfs*2,ANKRD11:NM_001256182:exon10:c.6513delC:p.V2173Sfs*2	p.V2173Sfs*2	.	.	.	.	.	.	.	Pathogenic	Pathogenic	VUS
16	89346390	89346390	G	A	exonic	ANKRD11	.	nonsynonymous SNV	ANKRD11:NM_001256183:exon9:c.C6560T:p.P2187L,ANKRD11:NM_013275:exon9:c.C6560T:p.P2187L,ANKRD11:NM_001256182:exon10:c.C6560T:p.P2187L	p.P2187L	P	T	D	0.118	0.305	3.015	0.001	Benign/Likely_benign	Likely_benign	Benign
16	89346390	89346390	G	C	exonic	ANKRD11	.	nonsynonymous SNV	ANKRD11:NM_001256183:exon9:c.C6560G:p.P2187R,ANKRD11:NM_013275:exon9:c.C6560G:p.P2187R,ANKRD11:NM_001256182:exon10:c.C6560G:p.P2187R	p.P2187R	B	T	D	0.143	0.305	0.657	.	Uncertain_significance	Likely_benign	Benign
16	89346379	89346379	G	A	exonic	ANKRD11	.	nonsynonymous SNV	ANKRD11:NM_001256183:exon9:c.C6571T:p.P2191S,ANKRD11:NM_013275:exon9:c.C6571T:p.P2191S,ANKRD11:NM_001256182:exon10:c.C6571T:p.P2191S	p.P2191S	B	D	D	0.088	0.746	9.635	3.235e-05	Uncertain_significance	Likely_benign	Benign
16	89346370	89346370	G	C	exonic	ANKRD11	.	nonsynonymous SNV	ANKRD11:NM_001256183:exon9:c.C6580G:p.Q2194E,ANKRD11:NM_013275:exon9:c.C6580G:p.Q2194E,ANKRD11:NM_001256182:exon10:c.C6580G:p.Q2194E	p.Q2194E	B	T	T	0.093	2.28	7.708	0.0002	Conflicting_interpretations_of_pathogenicity	Uncertain_significance	Benign
16	89346370	89346370	G	A	exonic	ANKRD11	.	stopgain	ANKRD11:NM_001256183:exon9:c.C6580T:p.Q2194X,ANKRD11:NM_013275:exon9:c.C6580T:p.Q2194X,ANKRD11:NM_001256182:exon10:c.C6580T:p.Q2194X	p.Q2194X	.	.	.	.	2.28	36	.	Likely_pathogenic	Pathogenic	VUS
16	89346369	89346369	T	C	exonic	ANKRD11	.	nonsynonymous SNV	ANKRD11:NM_001256183:exon9:c.A6581G:p.Q2194R,ANKRD11:NM_013275:exon9:c.A6581G:p.Q2194R,ANKRD11:NM_001256182:exon10:c.A6581G:p.Q2194R	p.Q2194R	P	D	D	0.122	1.74	14.54	.	not_provided	Likely_benign	VUS
16	89346348	89346349	GC	AA	exonic	ANKRD11	.	nonframeshift substitution	ANKRD11:NM_001256183:exon9:c.6601_6602delinsTT:p.A2201L,ANKRD11:NM_013275:exon9:c.6601_6602delinsTT:p.A2201L,ANKRD11:NM_001256182:exon10:c.6601_6602delinsTT:p.A2201L	p.A2201L	.	.	.	.	.	.	.	Uncertain_significance	Uncertain_significance	VUS
16	89346340	89346340	-	GAGCTCTGCAGGGAGCCGGGTGGAGGCCTGGTCAGGAGGCA	exonic	ANKRD11	.	frameshift insertion	ANKRD11:NM_001256183:exon9:c.6609_6610insTGCCTCCTGACCAGGCCTCCACCCGGCTCCCTGCAGAGCTC:p.E2204Cfs*28,ANKRD11:NM_013275:exon9:c.6609_6610insTGCCTCCTGACCAGGCCTCCACCCGGCTCCCTGCAGAGCTC:p.E2204Cfs*28,ANKRD11:NM_001256182:exon10:c.6609_6610insTGCCTCCTGACCAGGCCTCCACCCGGCTCCCTGCAGAGCTC:p.E2204Cfs*28	p.E2204Cfs*28	.	.	.	.	.	.	.	Pathogenic	Likely_pathogenic	VUS
16	89346328	89346328	A	C	exonic	ANKRD11	.	nonsynonymous SNV	ANKRD11:NM_001256183:exon9:c.T6622G:p.S2208A,ANKRD11:NM_013275:exon9:c.T6622G:p.S2208A,ANKRD11:NM_001256182:exon10:c.T6622G:p.S2208A	p.S2208A	B	T	T	0.072	-9.55	0.001	.	Benign	Likely_benign	Benign
16	89346327	89346327	G	T	exonic	ANKRD11	.	stopgain	ANKRD11:NM_001256183:exon9:c.C6623A:p.S2208X,ANKRD11:NM_013275:exon9:c.C6623A:p.S2208X,ANKRD11:NM_001256182:exon10:c.C6623A:p.S2208X	p.S2208X	.	.	.	.	1.75	36	.	Pathogenic	Likely_pathogenic	VUS
16	89346325	89346326	CT	-	exonic	ANKRD11	.	frameshift deletion	ANKRD11:NM_001256183:exon9:c.6624_6625del:p.E2210Afs*49,ANKRD11:NM_013275:exon9:c.6624_6625del:p.E2210Afs*49,ANKRD11:NM_001256182:exon10:c.6624_6625del:p.E2210Afs*49	p.E2210Afs*49	.	.	.	.	.	.	.	Pathogenic	Pathogenic	VUS
16	89346322	89346322	C	G	exonic	ANKRD11	.	nonsynonymous SNV	ANKRD11:NM_001256183:exon9:c.G6628C:p.E2210Q,ANKRD11:NM_013275:exon9:c.G6628C:p.E2210Q,ANKRD11:NM_001256182:exon10:c.G6628C:p.E2210Q	p.E2210Q	B	T	T	0.089	2.25	11.61	.	Likely_benign	Likely_benign	Benign
16	89346303	89346303	G	A	exonic	ANKRD11	.	nonsynonymous SNV	ANKRD11:NM_001256183:exon9:c.C6647T:p.A2216V,ANKRD11:NM_013275:exon9:c.C6647T:p.A2216V,ANKRD11:NM_001256182:exon10:c.C6647T:p.A2216V	p.A2216V	B	T	D	0.085	-5.92	0.121	.	Uncertain_significance	Likely_benign	Benign
16	89346289	89346289	C	T	exonic	ANKRD11	.	nonsynonymous SNV	ANKRD11:NM_001256183:exon9:c.G6661A:p.V2221M,ANKRD11:NM_013275:exon9:c.G6661A:p.V2221M,ANKRD11:NM_001256182:exon10:c.G6661A:p.V2221M	p.V2221M	P	D	D	0.336	2.34	12.59	.	Uncertain_significance	Uncertain_significance	VUS
16	89346280	89346280	C	A	exonic	ANKRD11	.	stopgain	ANKRD11:NM_001256183:exon9:c.G6670T:p.E2224X,ANKRD11:NM_013275:exon9:c.G6670T:p.E2224X,ANKRD11:NM_001256182:exon10:c.G6670T:p.E2224X	p.E2224X	.	.	.	.	3.44	37	.	Pathogenic	Pathogenic	VUS
16	89346270	89346273	GGCA	TCT	exonic	ANKRD11	.	frameshift substitution	ANKRD11:NM_001256183:exon9:c.6677_6680delinsAGA:p.V2226Efs*111,ANKRD11:NM_013275:exon9:c.6677_6680delinsAGA:p.V2226Efs*111,ANKRD11:NM_001256182:exon10:c.6677_6680delinsAGA:p.V2226Efs*111	p.V2226Efs*111	.	.	.	.	.	.	.	Pathogenic	Pathogenic	VUS
16	89346261	89346262	CT	-	exonic	ANKRD11	.	frameshift deletion	ANKRD11:NM_001256183:exon9:c.6688_6689del:p.R2230Gfs*29,ANKRD11:NM_013275:exon9:c.6688_6689del:p.R2230Gfs*29,ANKRD11:NM_001256182:exon10:c.6688_6689del:p.R2230Gfs*29	p.R2230Gfs*29	.	.	.	.	.	.	.	Pathogenic	Pathogenic	VUS
16	89346256	89346256	G	T	exonic	ANKRD11	.	nonsynonymous SNV	ANKRD11:NM_001256183:exon9:c.C6694A:p.R2232S,ANKRD11:NM_013275:exon9:c.C6694A:p.R2232S,ANKRD11:NM_001256182:exon10:c.C6694A:p.R2232S	p.R2232S	B	T	D	0.096	-0.149	7.648	.	Uncertain_significance	Likely_benign	Benign
16	89346252	89346252	C	T	exonic	ANKRD11	.	nonsynonymous SNV	ANKRD11:NM_001256183:exon9:c.G6698A:p.G2233E,ANKRD11:NM_013275:exon9:c.G6698A:p.G2233E,ANKRD11:NM_001256182:exon10:c.G6698A:p.G2233E	p.G2233E	B	T	D	0.111	4.41	10.43	0.0001	Benign/Likely_benign	Likely_benign	Benign
16	89346246	89346246	G	A	exonic	ANKRD11	.	nonsynonymous SNV	ANKRD11:NM_001256183:exon9:c.C6704T:p.P2235L,ANKRD11:NM_013275:exon9:c.C6704T:p.P2235L,ANKRD11:NM_001256182:exon10:c.C6704T:p.P2235L	p.P2235L	B	T	D	0.087	-0.57	4.555	.	Uncertain_significance	Likely_benign	Benign
16	89346238	89346238	T	C	exonic	ANKRD11	.	nonsynonymous SNV	ANKRD11:NM_001256183:exon9:c.A6712G:p.S2238G,ANKRD11:NM_013275:exon9:c.A6712G:p.S2238G,ANKRD11:NM_001256182:exon10:c.A6712G:p.S2238G	p.S2238G	B	T	T	0.078	-8.77	0.005	0.0002	Likely_benign	Likely_benign	Benign
16	89346225	89346225	G	A	exonic	ANKRD11	.	nonsynonymous SNV	ANKRD11:NM_001256183:exon9:c.C6725T:p.A2242V,ANKRD11:NM_013275:exon9:c.C6725T:p.A2242V,ANKRD11:NM_001256182:exon10:c.C6725T:p.A2242V	p.A2242V	B	T	D	0.085	0.045	7.667	0.0015	Benign/Likely_benign	Likely_benign	Benign
16	89346220	89346220	C	T	exonic	ANKRD11	.	nonsynonymous SNV	ANKRD11:NM_001256183:exon9:c.G6730A:p.V2244I,ANKRD11:NM_013275:exon9:c.G6730A:p.V2244I,ANKRD11:NM_001256182:exon10:c.G6730A:p.V2244I	p.V2244I	B	T	D	0.07	2	6.121	0.0009	Benign/Likely_benign	Likely_benign	Benign
16	89346208	89346208	G	A	exonic	ANKRD11	.	stopgain	ANKRD11:NM_001256183:exon9:c.C6742T:p.Q2248X,ANKRD11:NM_013275:exon9:c.C6742T:p.Q2248X,ANKRD11:NM_001256182:exon10:c.C6742T:p.Q2248X	p.Q2248X	.	.	.	.	4.19	42	.	Pathogenic	Pathogenic	VUS
16	89346205	89346205	G	A	exonic	ANKRD11	.	nonsynonymous SNV	ANKRD11:NM_001256183:exon9:c.C6745T:p.R2249C,ANKRD11:NM_013275:exon9:c.C6745T:p.R2249C,ANKRD11:NM_001256182:exon10:c.C6745T:p.R2249C	p.R2249C	B	T	.	0.118	-3.22	13.16	0.0013	Benign/Likely_benign	Likely_benign	Benign
16	89346204	89346204	C	T	exonic	ANKRD11	.	nonsynonymous SNV	ANKRD11:NM_001256183:exon9:c.G6746A:p.R2249H,ANKRD11:NM_013275:exon9:c.G6746A:p.R2249H,ANKRD11:NM_001256182:exon10:c.G6746A:p.R2249H	p.R2249H	B	T	.	0.106	-10.5	1.242	0.0014	Benign/Likely_benign	Likely_benign	Benign
16	89346190	89346190	C	T	exonic	ANKRD11	.	nonsynonymous SNV	ANKRD11:NM_001256183:exon9:c.G6760A:p.G2254R,ANKRD11:NM_013275:exon9:c.G6760A:p.G2254R,ANKRD11:NM_001256182:exon10:c.G6760A:p.G2254R	p.G2254R	P	T	D	0.102	0.771	11.68	9.71e-05	Benign	Likely_benign	Benign
16	89346190	89346190	C	A	exonic	ANKRD11	.	stopgain	ANKRD11:NM_001256183:exon9:c.G6760T:p.G2254X,ANKRD11:NM_013275:exon9:c.G6760T:p.G2254X,ANKRD11:NM_001256182:exon10:c.G6760T:p.G2254X	p.G2254X	.	.	.	.	0.771	38	.	Pathogenic	Pathogenic	VUS
16	89346184	89346184	G	A	exonic	ANKRD11	.	stopgain	ANKRD11:NM_001256183:exon9:c.C6766T:p.Q2256X,ANKRD11:NM_013275:exon9:c.C6766T:p.Q2256X,ANKRD11:NM_001256182:exon10:c.C6766T:p.Q2256X	p.Q2256X	.	.	.	.	2.92	37	.	Likely_pathogenic	Pathogenic	VUS
16	89346177	89346177	-	C	exonic	ANKRD11	.	frameshift insertion	ANKRD11:NM_001256183:exon9:c.6772dupG:p.A2258Gfs*2,ANKRD11:NM_013275:exon9:c.6772dupG:p.A2258Gfs*2,ANKRD11:NM_001256182:exon10:c.6772dupG:p.A2258Gfs*2	p.A2258Gfs*2	.	.	.	.	.	.	.	Pathogenic	Likely_pathogenic	VUS
16	89346169	89346169	C	T	exonic	ANKRD11	.	nonsynonymous SNV	ANKRD11:NM_001256183:exon9:c.G6781A:p.E2261K,ANKRD11:NM_013275:exon9:c.G6781A:p.E2261K,ANKRD11:NM_001256182:exon10:c.G6781A:p.E2261K	p.E2261K	B	D	.	0.11	1.95	9.021	3.238e-05	Benign	Likely_benign	Benign
16	89346163	89346163	-	T	exonic	ANKRD11	.	frameshift insertion	ANKRD11:NM_001256183:exon9:c.6786_6787insA:p.P2263Tfs*10,ANKRD11:NM_013275:exon9:c.6786_6787insA:p.P2263Tfs*10,ANKRD11:NM_001256182:exon10:c.6786_6787insA:p.P2263Tfs*10	p.P2263Tfs*10	.	.	.	.	.	.	.	Pathogenic	Pathogenic	VUS
16	89346163	89346163	G	A	exonic	ANKRD11	.	nonsynonymous SNV	ANKRD11:NM_001256183:exon9:c.C6787T:p.P2263S,ANKRD11:NM_013275:exon9:c.C6787T:p.P2263S,ANKRD11:NM_001256182:exon10:c.C6787T:p.P2263S	p.P2263S	B	T	.	0.087	1.28	0.225	0.0415	Benign	Benign	Benign
16	89346159	89346159	G	A	exonic	ANKRD11	.	nonsynonymous SNV	ANKRD11:NM_001256183:exon9:c.C6791T:p.P2264L,ANKRD11:NM_013275:exon9:c.C6791T:p.P2264L,ANKRD11:NM_001256182:exon10:c.C6791T:p.P2264L	p.P2264L	B	D	D	0.087	-6.37	1.82	0.0006	Benign	Likely_benign	Benign
16	89346158	89346158	G	-	exonic	ANKRD11	.	frameshift deletion	ANKRD11:NM_001256183:exon9:c.6792delC:p.A2265Pfs*72,ANKRD11:NM_013275:exon9:c.6792delC:p.A2265Pfs*72,ANKRD11:NM_001256182:exon10:c.6792delC:p.A2265Pfs*72	p.A2265Pfs*72	.	.	.	.	.	.	.	Pathogenic	Pathogenic	VUS
16	89346157	89346157	C	-	exonic	ANKRD11	.	frameshift deletion	ANKRD11:NM_001256183:exon9:c.6793delG:p.A2265Pfs*72,ANKRD11:NM_013275:exon9:c.6793delG:p.A2265Pfs*72,ANKRD11:NM_001256182:exon10:c.6793delG:p.A2265Pfs*72	p.A2265Pfs*72	.	.	.	.	.	.	.	Pathogenic	Pathogenic	VUS
16	89346157	89346157	-	G	exonic	ANKRD11	.	frameshift insertion	ANKRD11:NM_001256183:exon9:c.6792dupC:p.A2265Rfs*8,ANKRD11:NM_013275:exon9:c.6792dupC:p.A2265Rfs*8,ANKRD11:NM_001256182:exon10:c.6792dupC:p.A2265Rfs*8	p.A2265Rfs*8	.	.	.	.	.	.	.	Pathogenic	Pathogenic	VUS
16	89346153	89346153	G	A	exonic	ANKRD11	.	nonsynonymous SNV	ANKRD11:NM_001256183:exon9:c.C6797T:p.A2266V,ANKRD11:NM_013275:exon9:c.C6797T:p.A2266V,ANKRD11:NM_001256182:exon10:c.C6797T:p.A2266V	p.A2266V	B	T	D	0.086	-0.68	7.927	0.0004	Likely_benign	Likely_benign	Benign
16	89346142	89346143	CA	-	exonic	ANKRD11	.	frameshift deletion	ANKRD11:NM_001256183:exon9:c.6807_6808del:p.A2270Pfs*2,ANKRD11:NM_013275:exon9:c.6807_6808del:p.A2270Pfs*2,ANKRD11:NM_001256182:exon10:c.6807_6808del:p.A2270Pfs*2	p.A2270Pfs*2	.	.	.	.	.	.	.	Pathogenic	Pathogenic	VUS
16	89346129	89346129	G	C	exonic	ANKRD11	.	nonsynonymous SNV	ANKRD11:NM_001256183:exon9:c.C6821G:p.P2274R,ANKRD11:NM_013275:exon9:c.C6821G:p.P2274R,ANKRD11:NM_001256182:exon10:c.C6821G:p.P2274R	p.P2274R	P	D	D	0.237	2.27	16.07	0.0002	Uncertain_significance	Uncertain_significance	VUS
16	89346127	89346127	C	A	exonic	ANKRD11	.	nonsynonymous SNV	ANKRD11:NM_001256183:exon9:c.G6823T:p.A2275S,ANKRD11:NM_013275:exon9:c.G6823T:p.A2275S,ANKRD11:NM_001256182:exon10:c.G6823T:p.A2275S	p.A2275S	B	T	T	0.078	-4.62	0.009	.	Uncertain_significance	Likely_benign	Benign
16	89346124	89346124	G	A	exonic	ANKRD11	.	nonsynonymous SNV	ANKRD11:NM_001256183:exon9:c.C6826T:p.P2276S,ANKRD11:NM_013275:exon9:c.C6826T:p.P2276S,ANKRD11:NM_001256182:exon10:c.C6826T:p.P2276S	p.P2276S	B	T	.	0.087	-1.98	0.048	0.0022	Benign/Likely_benign	Likely_benign	Benign
16	89346123	89346123	G	A	exonic	ANKRD11	.	nonsynonymous SNV	ANKRD11:NM_001256183:exon9:c.C6827T:p.P2276L,ANKRD11:NM_013275:exon9:c.C6827T:p.P2276L,ANKRD11:NM_001256182:exon10:c.C6827T:p.P2276L	p.P2276L	B	T	D	0.087	-4.29	5.531	0.0015	Benign	Likely_benign	Benign
16	89346116	89346117	AG	-	exonic	ANKRD11	.	frameshift deletion	ANKRD11:NM_001256183:exon9:c.6833_6834del:p.T2278Sfs*17,ANKRD11:NM_013275:exon9:c.6833_6834del:p.T2278Sfs*17,ANKRD11:NM_001256182:exon10:c.6833_6834del:p.T2278Sfs*17	p.T2278Sfs*17	.	.	.	.	.	.	.	Likely_pathogenic	Likely_pathogenic	VUS
16	89346113	89346114	CA	-	exonic	ANKRD11	.	frameshift deletion	ANKRD11:NM_001256183:exon9:c.6836_6837del:p.V2279Gfs*16,ANKRD11:NM_013275:exon9:c.6836_6837del:p.V2279Gfs*16,ANKRD11:NM_001256182:exon10:c.6836_6837del:p.V2279Gfs*16	p.V2279Gfs*16	.	.	.	.	.	.	.	Pathogenic	Pathogenic	VUS
16	89346103	89346103	G	A	exonic	ANKRD11	.	stopgain	ANKRD11:NM_001256183:exon9:c.C6847T:p.Q2283X,ANKRD11:NM_013275:exon9:c.C6847T:p.Q2283X,ANKRD11:NM_001256182:exon10:c.C6847T:p.Q2283X	p.Q2283X	.	.	.	.	2.07	36	.	Pathogenic	Pathogenic	VUS
16	89346090	89346090	C	G	exonic	ANKRD11	.	nonsynonymous SNV	ANKRD11:NM_001256183:exon9:c.G6860C:p.G2287A,ANKRD11:NM_013275:exon9:c.G6860C:p.G2287A,ANKRD11:NM_001256182:exon10:c.G6860C:p.G2287A	p.G2287A	B	D	D	1.751	1.73	7.85	.	Uncertain_significance	Likely_benign	Benign
16	89346082	89346082	G	A	exonic	ANKRD11	.	nonsynonymous SNV	ANKRD11:NM_001256183:exon9:c.C6868T:p.P2290S,ANKRD11:NM_013275:exon9:c.C6868T:p.P2290S,ANKRD11:NM_001256182:exon10:c.C6868T:p.P2290S	p.P2290S	B	T	.	1.72	0.514	4.941	0.0031	Benign	Benign	Benign
16	89346079	89346079	C	A	exonic	ANKRD11	.	stopgain	ANKRD11:NM_001256183:exon9:c.G6871T:p.E2291X,ANKRD11:NM_013275:exon9:c.G6871T:p.E2291X,ANKRD11:NM_001256182:exon10:c.G6871T:p.E2291X	p.E2291X	.	.	.	.	2.93	36	.	Pathogenic	Pathogenic	VUS
16	89346076	89346076	C	T	exonic	ANKRD11	.	nonsynonymous SNV	ANKRD11:NM_001256183:exon9:c.G6874A:p.D2292N,ANKRD11:NM_013275:exon9:c.G6874A:p.D2292N,ANKRD11:NM_001256182:exon10:c.G6874A:p.D2292N	p.D2292N	B	T	D	1.701	3.02	12	.	Uncertain_significance	Uncertain_significance	Benign
16	89346067	89346068	CA	-	exonic	ANKRD11	.	frameshift deletion	ANKRD11:NM_001256183:exon9:c.6882_6883del:p.E2295Gfs*236,ANKRD11:NM_013275:exon9:c.6882_6883del:p.E2295Gfs*236,ANKRD11:NM_001256182:exon10:c.6882_6883del:p.E2295Gfs*236	p.E2295Gfs*236	.	.	.	.	.	.	.	Pathogenic	Pathogenic	VUS
16	89346057	89346057	C	A	exonic	ANKRD11	.	nonsynonymous SNV	ANKRD11:NM_001256183:exon9:c.G6893T:p.R2298L,ANKRD11:NM_013275:exon9:c.G6893T:p.R2298L,ANKRD11:NM_001256182:exon10:c.G6893T:p.R2298L	p.R2298L	B	T	D	1.962	1.42	10.07	.	Uncertain_significance	Likely_benign	Benign
16	89346054	89346054	G	A	exonic	ANKRD11	.	nonsynonymous SNV	ANKRD11:NM_001256183:exon9:c.C6896T:p.A2299V,ANKRD11:NM_013275:exon9:c.C6896T:p.A2299V,ANKRD11:NM_001256182:exon10:c.C6896T:p.A2299V	p.A2299V	B	T	D	1.647	-0.802	5.621	3.273e-05	Likely_benign	Likely_benign	Benign
16	89346051	89346051	G	A	exonic	ANKRD11	.	nonsynonymous SNV	ANKRD11:NM_001256183:exon9:c.C6899T:p.A2300V,ANKRD11:NM_013275:exon9:c.C6899T:p.A2300V,ANKRD11:NM_001256182:exon10:c.C6899T:p.A2300V	p.A2300V	B	T	D	1.645	2.23	9.373	9.83e-05	Likely_benign	Uncertain_significance	Benign
16	89346049	89346049	C	G	exonic	ANKRD11	.	nonsynonymous SNV	ANKRD11:NM_001256183:exon9:c.G6901C:p.A2301P,ANKRD11:NM_013275:exon9:c.G6901C:p.A2301P,ANKRD11:NM_001256182:exon10:c.G6901C:p.A2301P	p.A2301P	B	T	D	2.032	-6.44	4.089	.	Uncertain_significance	Likely_benign	Benign
16	89346031	89346031	G	A	exonic	ANKRD11	.	nonsynonymous SNV	ANKRD11:NM_001256183:exon9:c.C6919T:p.P2307S,ANKRD11:NM_013275:exon9:c.C6919T:p.P2307S,ANKRD11:NM_001256182:exon10:c.C6919T:p.P2307S	p.P2307S	B	D	T	1.671	1.56	10.05	0.0002	Conflicting_interpretations_of_pathogenicity	Likely_benign	Benign
16	89346027	89346027	C	-	exonic	ANKRD11	.	frameshift deletion	ANKRD11:NM_001256183:exon9:c.6923delG:p.G2308Afs*29,ANKRD11:NM_013275:exon9:c.6923delG:p.G2308Afs*29,ANKRD11:NM_001256182:exon10:c.6923delG:p.G2308Afs*29	p.G2308Afs*29	.	.	.	.	.	.	.	Pathogenic	Likely_pathogenic	VUS
16	89346027	89346027	C	T	exonic	ANKRD11	.	nonsynonymous SNV	ANKRD11:NM_001256183:exon9:c.G6923A:p.G2308D,ANKRD11:NM_013275:exon9:c.G6923A:p.G2308D,ANKRD11:NM_001256182:exon10:c.G6923A:p.G2308D	p.G2308D	B	T	T	2.066	3.8	11.33	.	Uncertain_significance	Uncertain_significance	Benign
16	89346027	89346027	C	A	exonic	ANKRD11	.	nonsynonymous SNV	ANKRD11:NM_001256183:exon9:c.G6923T:p.G2308V,ANKRD11:NM_013275:exon9:c.G6923T:p.G2308V,ANKRD11:NM_001256182:exon10:c.G6923T:p.G2308V	p.G2308V	B	D	D	2.914	3.8	11.4	.	Uncertain_significance	Uncertain_significance	VUS
16	89345991	89345991	G	T	exonic	ANKRD11	.	nonsynonymous SNV	ANKRD11:NM_001256183:exon9:c.C6959A:p.T2320K,ANKRD11:NM_013275:exon9:c.C6959A:p.T2320K,ANKRD11:NM_001256182:exon10:c.C6959A:p.T2320K	p.T2320K	B	D	D	2.257	2.75	15.58	.	Uncertain_significance	Uncertain_significance	VUS
16	89345986	89345986	C	T	exonic	ANKRD11	.	nonsynonymous SNV	ANKRD11:NM_001256183:exon9:c.G6964A:p.E2322K,ANKRD11:NM_013275:exon9:c.G6964A:p.E2322K,ANKRD11:NM_001256182:exon10:c.G6964A:p.E2322K	p.E2322K	P	D	D	2.551	4.75	22.7	.	Uncertain_significance	Uncertain_significance	VUS
16	89345976	89345976	T	C	exonic	ANKRD11	.	nonsynonymous SNV	ANKRD11:NM_001256183:exon9:c.A6974G:p.K2325R,ANKRD11:NM_013275:exon9:c.A6974G:p.K2325R,ANKRD11:NM_001256182:exon10:c.A6974G:p.K2325R	p.K2325R	B	D	D	1.748	3.89	17.74	.	Likely_benign	Uncertain_significance	VUS
16	89345975	89345982	CTTCGGGG	-	exonic	ANKRD11	.	frameshift deletion	ANKRD11:NM_001256183:exon9:c.6968_6975del:p.A2323Gfs*206,ANKRD11:NM_013275:exon9:c.6968_6975del:p.A2323Gfs*206,ANKRD11:NM_001256182:exon10:c.6968_6975del:p.A2323Gfs*206	p.A2323Gfs*206	.	.	.	.	.	.	.	Pathogenic	Pathogenic	VUS
16	89345974	89345974	-	CTTCGGGG	exonic	ANKRD11	.	frameshift insertion	ANKRD11:NM_001256183:exon9:c.6975_6976insCCCCGAAG:p.A2326Pfs*14,ANKRD11:NM_013275:exon9:c.6975_6976insCCCCGAAG:p.A2326Pfs*14,ANKRD11:NM_001256182:exon10:c.6975_6976insCCCCGAAG:p.A2326Pfs*14	p.A2326Pfs*14	.	.	.	.	.	.	.	Pathogenic	Pathogenic	VUS
16	89345973	89345973	G	C	exonic	ANKRD11	.	nonsynonymous SNV	ANKRD11:NM_001256183:exon9:c.C6977G:p.A2326G,ANKRD11:NM_013275:exon9:c.C6977G:p.A2326G,ANKRD11:NM_001256182:exon10:c.C6977G:p.A2326G	p.A2326G	B	T	D	1.804	4.03	16.97	3.284e-05	Benign/Likely_benign	Likely_benign	Benign
16	89345973	89345973	G	A	exonic	ANKRD11	.	nonsynonymous SNV	ANKRD11:NM_001256183:exon9:c.C6977T:p.A2326V,ANKRD11:NM_013275:exon9:c.C6977T:p.A2326V,ANKRD11:NM_001256182:exon10:c.C6977T:p.A2326V	p.A2326V	B	T	.	1.648	4.03	16.8	0.0005	Benign	Likely_benign	Benign
16	89345973	89345973	G	T	exonic	ANKRD11	.	nonsynonymous SNV	ANKRD11:NM_001256183:exon9:c.C6977A:p.A2326D,ANKRD11:NM_013275:exon9:c.C6977A:p.A2326D,ANKRD11:NM_001256182:exon10:c.C6977A:p.A2326D	p.A2326D	B	D	D	2.504	4.03	17.5	.	Uncertain_significance	Uncertain_significance	VUS
16	89345968	89345968	G	C	exonic	ANKRD11	.	nonsynonymous SNV	ANKRD11:NM_001256183:exon9:c.C6982G:p.R2328G,ANKRD11:NM_013275:exon9:c.C6982G:p.R2328G,ANKRD11:NM_001256182:exon10:c.C6982G:p.R2328G	p.R2328G	B	D	D	2.25	-0.561	14.49	.	Uncertain_significance	Likely_benign	VUS
16	89345967	89345967	-	G	exonic	ANKRD11	.	frameshift insertion	ANKRD11:NM_001256183:exon9:c.6982dupC:p.R2328Pfs*204,ANKRD11:NM_013275:exon9:c.6982dupC:p.R2328Pfs*204,ANKRD11:NM_001256182:exon10:c.6982dupC:p.R2328Pfs*204	p.R2328Pfs*204	.	.	.	.	.	.	.	Pathogenic/Likely_pathogenic	Pathogenic	VUS
16	89345965	89345965	C	T	exonic	ANKRD11	.	nonsynonymous SNV	ANKRD11:NM_001256183:exon9:c.G6985A:p.V2329M,ANKRD11:NM_013275:exon9:c.G6985A:p.V2329M,ANKRD11:NM_001256182:exon10:c.G6985A:p.V2329M	p.V2329M	P	D	D	2.862	1.96	22.1	0.0002	Conflicting_interpretations_of_pathogenicity	Likely_benign	VUS
16	89345965	89345965	C	G	exonic	ANKRD11	.	nonsynonymous SNV	ANKRD11:NM_001256183:exon9:c.G6985C:p.V2329L,ANKRD11:NM_013275:exon9:c.G6985C:p.V2329L,ANKRD11:NM_001256182:exon10:c.G6985C:p.V2329L	p.V2329L	B	D	D	2.259	1.96	17.12	.	Uncertain_significance	Likely_benign	VUS
16	89345953	89345953	G	A	exonic	ANKRD11	.	nonsynonymous SNV	ANKRD11:NM_001256183:exon9:c.C6997T:p.P2333S,ANKRD11:NM_013275:exon9:c.C6997T:p.P2333S,ANKRD11:NM_001256182:exon10:c.C6997T:p.P2333S	p.P2333S	D	D	D	2.914	3.99	25.1	.	Uncertain_significance	Uncertain_significance	Pathogenic
16	89345888	89345888	G	-	exonic	ANKRD11	.	frameshift deletion	ANKRD11:NM_001256183:exon9:c.7062delC:p.S2355Pfs*46,ANKRD11:NM_013275:exon9:c.7062delC:p.S2355Pfs*46,ANKRD11:NM_001256182:exon10:c.7062delC:p.S2355Pfs*46	p.S2355Pfs*46	.	.	.	.	.	.	.	Pathogenic	Pathogenic	VUS
16	89345887	89345887	-	G	exonic	ANKRD11	.	frameshift insertion	ANKRD11:NM_001256183:exon9:c.7062dupC:p.S2355Lfs*177,ANKRD11:NM_013275:exon9:c.7062dupC:p.S2355Lfs*177,ANKRD11:NM_001256182:exon10:c.7062dupC:p.S2355Lfs*177	p.S2355Lfs*177	.	.	.	.	.	.	.	Pathogenic	Likely_pathogenic	VUS
16	89345866	89345866	-	G	exonic	ANKRD11	.	frameshift insertion	ANKRD11:NM_001256183:exon9:c.7083dupC:p.T2362Hfs*170,ANKRD11:NM_013275:exon9:c.7083dupC:p.T2362Hfs*170,ANKRD11:NM_001256182:exon10:c.7083dupC:p.T2362Hfs*170	p.T2362Hfs*170	.	.	.	.	.	.	.	Pathogenic	Pathogenic	VUS
16	89345863	89345863	G	C	exonic	ANKRD11	.	nonsynonymous SNV	ANKRD11:NM_001256183:exon9:c.C7087G:p.P2363A,ANKRD11:NM_013275:exon9:c.C7087G:p.P2363A,ANKRD11:NM_001256182:exon10:c.C7087G:p.P2363A	p.P2363A	B	T	D	1.612	0.919	3.942	6.652e-05	Conflicting_interpretations_of_pathogenicity	Likely_benign	Benign
16	89345860	89345860	C	T	exonic	ANKRD11	.	nonsynonymous SNV	ANKRD11:NM_001256183:exon9:c.G7090A:p.A2364T,ANKRD11:NM_013275:exon9:c.G7090A:p.A2364T,ANKRD11:NM_001256182:exon10:c.G7090A:p.A2364T	p.A2364T	B	T	D	1.614	-6.04	1.422	.	Likely_benign	Likely_benign	Benign
16	89345847	89345847	C	T	exonic	ANKRD11	.	nonsynonymous SNV	ANKRD11:NM_001256183:exon9:c.G7103A:p.R2368K,ANKRD11:NM_013275:exon9:c.G7103A:p.R2368K,ANKRD11:NM_001256182:exon10:c.G7103A:p.R2368K	p.R2368K	B	T	D	2.553	5.01	14.64	6.751e-05	Uncertain_significance	Uncertain_significance	VUS
16	89345844	89345847	GCCC	-	exonic	ANKRD11	.	frameshift deletion	ANKRD11:NM_001256183:exon9:c.7103_7106del:p.R2368Tfs*32,ANKRD11:NM_013275:exon9:c.7103_7106del:p.R2368Tfs*32,ANKRD11:NM_001256182:exon10:c.7103_7106del:p.R2368Tfs*32	p.R2368Tfs*32	.	.	.	.	.	.	.	Pathogenic	Pathogenic	VUS
16	89345839	89345839	C	A	exonic	ANKRD11	.	nonsynonymous SNV	ANKRD11:NM_001256183:exon9:c.G7111T:p.A2371S,ANKRD11:NM_013275:exon9:c.G7111T:p.A2371S,ANKRD11:NM_001256182:exon10:c.G7111T:p.A2371S	p.A2371S	B	T	T	1.625	4.86	16.72	.	Uncertain_significance	Uncertain_significance	Benign
16	89345836	89345836	G	A	exonic	ANKRD11	.	nonsynonymous SNV	ANKRD11:NM_001256183:exon9:c.C7114T:p.R2372C,ANKRD11:NM_013275:exon9:c.C7114T:p.R2372C,ANKRD11:NM_001256182:exon10:c.C7114T:p.R2372C	p.R2372C	D	D	D	3.576	4.86	25	.	Uncertain_significance	Uncertain_significance	Pathogenic
16	89345835	89345835	-	G	exonic	ANKRD11	.	frameshift insertion	ANKRD11:NM_001256183:exon9:c.7114dupC:p.R2372Pfs*160,ANKRD11:NM_013275:exon9:c.7114dupC:p.R2372Pfs*160,ANKRD11:NM_001256182:exon10:c.7114dupC:p.R2372Pfs*160	p.R2372Pfs*160	.	.	.	.	.	.	.	Pathogenic	Pathogenic	VUS
16	89345822	89345822	G	C	exonic	ANKRD11	.	nonsynonymous SNV	ANKRD11:NM_001256183:exon9:c.C7128G:p.D2376E,ANKRD11:NM_013275:exon9:c.C7128G:p.D2376E,ANKRD11:NM_001256182:exon10:c.C7128G:p.D2376E	p.D2376E	B	T	.	1.567	-2.53	2.15	0.1089	Benign	Benign	Benign
16	89345818	89345818	C	T	exonic	ANKRD11	.	nonsynonymous SNV	ANKRD11:NM_001256183:exon9:c.G7132A:p.D2378N,ANKRD11:NM_013275:exon9:c.G7132A:p.D2378N,ANKRD11:NM_001256182:exon10:c.G7132A:p.D2378N	p.D2378N	D	D	D	2.551	4.86	25	.	Uncertain_significance	Uncertain_significance	Pathogenic
16	89345812	89345812	G	A	exonic	ANKRD11	.	stopgain	ANKRD11:NM_001256183:exon9:c.C7138T:p.Q2380X,ANKRD11:NM_013275:exon9:c.C7138T:p.Q2380X,ANKRD11:NM_001256182:exon10:c.C7138T:p.Q2380X	p.Q2380X	.	.	.	.	4.86	47	.	Pathogenic	Pathogenic	VUS
16	89345806	89345806	G	A	exonic	ANKRD11	.	stopgain	ANKRD11:NM_001256183:exon9:c.C7144T:p.Q2382X,ANKRD11:NM_013275:exon9:c.C7144T:p.Q2382X,ANKRD11:NM_001256182:exon10:c.C7144T:p.Q2382X	p.Q2382X	.	.	.	.	4.86	47	.	Pathogenic/Likely_pathogenic	Pathogenic	VUS
16	89345805	89345805	-	G	exonic	ANKRD11	.	frameshift insertion	ANKRD11:NM_001256183:exon9:c.7144dupC:p.Q2382Pfs*150,ANKRD11:NM_013275:exon9:c.7144dupC:p.Q2382Pfs*150,ANKRD11:NM_001256182:exon10:c.7144dupC:p.Q2382Pfs*150	p.Q2382Pfs*150	.	.	.	.	.	.	.	Likely_pathogenic	Pathogenic	VUS
16	89345803	89345803	G	A	exonic	ANKRD11	.	nonsynonymous SNV	ANKRD11:NM_001256183:exon9:c.C7147T:p.H2383Y,ANKRD11:NM_013275:exon9:c.C7147T:p.H2383Y,ANKRD11:NM_001256182:exon10:c.C7147T:p.H2383Y	p.H2383Y	D	D	D	3.285	4.86	25.3	.	Uncertain_significance	Uncertain_significance	Pathogenic
16	89345799	89345799	G	-	exonic	ANKRD11	.	frameshift deletion	ANKRD11:NM_001256183:exon9:c.7151delC:p.P2384Rfs*17,ANKRD11:NM_013275:exon9:c.7151delC:p.P2384Rfs*17,ANKRD11:NM_001256182:exon10:c.7151delC:p.P2384Rfs*17	p.P2384Rfs*17	.	.	.	.	.	.	.	Pathogenic	Likely_pathogenic	VUS
16	89345783	89345783	A	C	exonic	ANKRD11	.	nonsynonymous SNV	ANKRD11:NM_001256183:exon9:c.T7167G:p.F2389L,ANKRD11:NM_013275:exon9:c.T7167G:p.F2389L,ANKRD11:NM_001256182:exon10:c.T7167G:p.F2389L	p.F2389L	B	T	T	1.864	1.69	18.68	9.759e-05	Uncertain_significance	Likely_benign	Benign
16	89345770	89345770	G	A	exonic	ANKRD11	.	stopgain	ANKRD11:NM_001256183:exon9:c.C7180T:p.Q2394X,ANKRD11:NM_013275:exon9:c.C7180T:p.Q2394X,ANKRD11:NM_001256182:exon10:c.C7180T:p.Q2394X	p.Q2394X	.	.	.	.	4.86	43	.	Likely_pathogenic	Pathogenic	VUS
16	89345767	89345767	G	A	exonic	ANKRD11	.	stopgain	ANKRD11:NM_001256183:exon9:c.C7183T:p.Q2395X,ANKRD11:NM_013275:exon9:c.C7183T:p.Q2395X,ANKRD11:NM_001256182:exon10:c.C7183T:p.Q2395X	p.Q2395X	.	.	.	.	4.86	44	.	Pathogenic	Pathogenic	VUS
16	89345761	89345761	G	A	exonic	ANKRD11	.	stopgain	ANKRD11:NM_001256183:exon9:c.C7189T:p.Q2397X,ANKRD11:NM_013275:exon9:c.C7189T:p.Q2397X,ANKRD11:NM_001256182:exon10:c.C7189T:p.Q2397X	p.Q2397X	.	.	.	.	3.78	42	.	Pathogenic	Pathogenic	VUS
16	89345758	89345758	G	A	exonic	ANKRD11	.	stopgain	ANKRD11:NM_001256183:exon9:c.C7192T:p.Q2398X,ANKRD11:NM_013275:exon9:c.C7192T:p.Q2398X,ANKRD11:NM_001256182:exon10:c.C7192T:p.Q2398X	p.Q2398X	.	.	.	.	4.96	45	.	Pathogenic	Pathogenic	VUS
16	89345752	89345752	G	C	exonic	ANKRD11	.	nonsynonymous SNV	ANKRD11:NM_001256183:exon9:c.C7198G:p.L2400V,ANKRD11:NM_013275:exon9:c.C7198G:p.L2400V,ANKRD11:NM_001256182:exon10:c.C7198G:p.L2400V	p.L2400V	B	T	T	1.697	1.45	13.07	.	Uncertain_significance	Likely_benign	Benign
16	89345749	89345749	-	CAG	exonic	ANKRD11	.	nonframeshift insertion	ANKRD11:NM_001256183:exon9:c.7200_7201insCTG:p.L2400_N2401insL,ANKRD11:NM_013275:exon9:c.7200_7201insCTG:p.L2400_N2401insL,ANKRD11:NM_001256182:exon10:c.7200_7201insCTG:p.L2400_N2401insL	p.L2400_N2401insL	.	.	.	.	.	.	6.472e-05	Uncertain_significance	Uncertain_significance	VUS
16	89345728	89345728	G	C	exonic	ANKRD11	.	nonsynonymous SNV	ANKRD11:NM_001256183:exon9:c.C7222G:p.R2408G,ANKRD11:NM_013275:exon9:c.C7222G:p.R2408G,ANKRD11:NM_001256182:exon10:c.C7222G:p.R2408G	p.R2408G	D	D	D	3.328	2.67	23.6	.	Uncertain_significance	Uncertain_significance	Pathogenic
16	89345717	89345717	-	ATCACCTCCCGCGTCTGCTGC	exonic	ANKRD11	.	nonframeshift insertion	ANKRD11:NM_001256183:exon9:c.7232_7233insGCAGCAGACGCGGGAGGTGAT:p.V2410_I2411insMQQTREV,ANKRD11:NM_013275:exon9:c.7232_7233insGCAGCAGACGCGGGAGGTGAT:p.V2410_I2411insMQQTREV,ANKRD11:NM_001256182:exon10:c.7232_7233insGCAGCAGACGCGGGAGGTGAT:p.V2410_I2411insMQQTREV	p.V2410_I2411insMQQTREV	.	.	.	.	.	.	.	Uncertain_significance	Uncertain_significance	VUS
16	89345716	89345716	G	A	exonic	ANKRD11	.	stopgain	ANKRD11:NM_001256183:exon9:c.C7234T:p.Q2412X,ANKRD11:NM_013275:exon9:c.C7234T:p.Q2412X,ANKRD11:NM_001256182:exon10:c.C7234T:p.Q2412X	p.Q2412X	.	.	.	.	4.96	46	.	Pathogenic	Pathogenic	VUS
16	89345647	89345647	C	-	exonic	ANKRD11	.	frameshift deletion	ANKRD11:NM_001256183:exon9:c.7303delG:p.A2435Pfs*56,ANKRD11:NM_013275:exon9:c.7303delG:p.A2435Pfs*56,ANKRD11:NM_001256182:exon10:c.7303delG:p.A2435Pfs*56	p.A2435Pfs*56	.	.	.	.	.	.	.	Pathogenic	Pathogenic	VUS
16	89345635	89345635	-	GTAG	exonic	ANKRD11	.	frameshift insertion	ANKRD11:NM_001256183:exon9:c.7314_7315insCTAC:p.F2439Lfs*94,ANKRD11:NM_013275:exon9:c.7314_7315insCTAC:p.F2439Lfs*94,ANKRD11:NM_001256182:exon10:c.7314_7315insCTAC:p.F2439Lfs*94	p.F2439Lfs*94	.	.	.	.	.	.	.	Pathogenic	Pathogenic	VUS
16	89345623	89345623	G	A	exonic	ANKRD11	.	stopgain	ANKRD11:NM_001256183:exon9:c.C7327T:p.Q2443X,ANKRD11:NM_013275:exon9:c.C7327T:p.Q2443X,ANKRD11:NM_001256182:exon10:c.C7327T:p.Q2443X	p.Q2443X	.	.	.	.	5.05	48	.	Pathogenic	Pathogenic	VUS
16	89345596	89345596	G	C	exonic	ANKRD11	.	nonsynonymous SNV	ANKRD11:NM_001256183:exon9:c.C7354G:p.R2452G,ANKRD11:NM_013275:exon9:c.C7354G:p.R2452G,ANKRD11:NM_001256182:exon10:c.C7354G:p.R2452G	p.R2452G	D	D	D	3.487	4.03	25.7	.	Pathogenic	Uncertain_significance	Pathogenic
16	89345596	89345596	G	A	exonic	ANKRD11	.	nonsynonymous SNV	ANKRD11:NM_001256183:exon9:c.C7354T:p.R2452C,ANKRD11:NM_013275:exon9:c.C7354T:p.R2452C,ANKRD11:NM_001256182:exon10:c.C7354T:p.R2452C	p.R2452C	D	D	D	3.576	4.03	27.8	.	Likely_pathogenic	Uncertain_significance	Pathogenic
16	89345593	89345593	-	G	exonic	ANKRD11	.	frameshift insertion	ANKRD11:NM_001256183:exon9:c.7356dupC:p.K2453Qfs*79,ANKRD11:NM_013275:exon9:c.7356dupC:p.K2453Qfs*79,ANKRD11:NM_001256182:exon10:c.7356dupC:p.K2453Qfs*79	p.K2453Qfs*79	.	.	.	.	.	.	.	Pathogenic	Likely_pathogenic	VUS
16	89345543	89345543	G	C	exonic	ANKRD11	.	stopgain	ANKRD11:NM_001256183:exon9:c.C7407G:p.Y2469X,ANKRD11:NM_013275:exon9:c.C7407G:p.Y2469X,ANKRD11:NM_001256182:exon10:c.C7407G:p.Y2469X	p.Y2469X	.	.	.	.	-3.58	38	.	Likely_pathogenic	Likely_pathogenic	VUS
16	89345532	89345532	G	A	exonic	ANKRD11	.	nonsynonymous SNV	ANKRD11:NM_001256183:exon9:c.C7418T:p.T2473M,ANKRD11:NM_013275:exon9:c.C7418T:p.T2473M,ANKRD11:NM_001256182:exon10:c.C7418T:p.T2473M	p.T2473M	D	D	D	3.08	4.79	26.7	.	Uncertain_significance	Uncertain_significance	Pathogenic
16	89345528	89345539	GCCCGTGTAGGT	-	exonic	ANKRD11	.	nonframeshift deletion	ANKRD11:NM_001256183:exon9:c.7411_7422del:p.T2471_G2474del,ANKRD11:NM_013275:exon9:c.7411_7422del:p.T2471_G2474del,ANKRD11:NM_001256182:exon10:c.7411_7422del:p.T2471_G2474del	p.T2471_G2474del	.	.	.	.	.	.	.	Likely_pathogenic	Uncertain_significance	VUS
16	89345523	89345546	TAGGAGCCCGTGTAGGTGACGTAC	-	exonic	ANKRD11	.	nonframeshift deletion	ANKRD11:NM_001256183:exon9:c.7404_7427del:p.E2468_Y2476delinsD,ANKRD11:NM_013275:exon9:c.7404_7427del:p.E2468_Y2476delinsD,ANKRD11:NM_001256182:exon10:c.7404_7427del:p.E2468_Y2476delinsD	p.E2468_Y2476delinsD	.	.	.	.	.	.	.	Uncertain_significance	Uncertain_significance	VUS
16	89345514	89345514	T	C	exonic	ANKRD11	.	nonsynonymous SNV	ANKRD11:NM_001256183:exon9:c.A7436G:p.D2479G,ANKRD11:NM_013275:exon9:c.A7436G:p.D2479G,ANKRD11:NM_001256182:exon10:c.A7436G:p.D2479G	p.D2479G	D	D	D	3.211	4.79	28.3	.	Uncertain_significance	Uncertain_significance	Pathogenic
16	89341590	89341590	G	T	exonic	ANKRD11	.	nonsynonymous SNV	ANKRD11:NM_001256183:exon10:c.C7480A:p.P2494T,ANKRD11:NM_013275:exon10:c.C7480A:p.P2494T,ANKRD11:NM_001256182:exon11:c.C7480A:p.P2494T	p.P2494T	D	D	D	3.211	5.15	28.6	.	Likely_pathogenic	Uncertain_significance	Pathogenic
16	89341551	89341551	G	T	exonic	ANKRD11	.	nonsynonymous SNV	ANKRD11:NM_001256183:exon10:c.C7519A:p.Q2507K,ANKRD11:NM_013275:exon10:c.C7519A:p.Q2507K,ANKRD11:NM_001256182:exon11:c.C7519A:p.Q2507K	p.Q2507K	D	D	D	3.285	5.15	25.1	9.694e-05	Likely_benign	Likely_benign	Pathogenic
16	89341551	89341551	G	A	exonic	ANKRD11	.	stopgain	ANKRD11:NM_001256183:exon10:c.C7519T:p.Q2507X,ANKRD11:NM_013275:exon10:c.C7519T:p.Q2507X,ANKRD11:NM_001256182:exon11:c.C7519T:p.Q2507X	p.Q2507X	.	.	.	.	5.15	49	.	Pathogenic	Pathogenic	VUS
16	89341547	89341547	T	A	exonic	ANKRD11	.	nonsynonymous SNV	ANKRD11:NM_001256183:exon10:c.A7523T:p.Q2508L,ANKRD11:NM_013275:exon10:c.A7523T:p.Q2508L,ANKRD11:NM_001256182:exon11:c.A7523T:p.Q2508L	p.Q2508L	D	D	D	2.854	5.15	25.2	.	Likely_pathogenic	Uncertain_significance	Pathogenic
16	89341539	89341539	C	T	exonic	ANKRD11	.	nonsynonymous SNV	ANKRD11:NM_001256183:exon10:c.G7531A:p.V2511I,ANKRD11:NM_013275:exon10:c.G7531A:p.V2511I,ANKRD11:NM_001256182:exon11:c.G7531A:p.V2511I	p.V2511I	D	D	D	2.638	5.15	24.1	.	Uncertain_significance	Uncertain_significance	Pathogenic
16	89341536	89341536	G	A	exonic	ANKRD11	.	nonsynonymous SNV	ANKRD11:NM_001256183:exon10:c.C7534T:p.R2512W,ANKRD11:NM_013275:exon10:c.C7534T:p.R2512W,ANKRD11:NM_001256182:exon11:c.C7534T:p.R2512W	p.R2512W	D	D	D	3.08	-0.668	24.1	.	Pathogenic/Likely_pathogenic	Uncertain_significance	VUS
16	89341535	89341535	C	T	exonic	ANKRD11	.	nonsynonymous SNV	ANKRD11:NM_001256183:exon10:c.G7535A:p.R2512Q,ANKRD11:NM_013275:exon10:c.G7535A:p.R2512Q,ANKRD11:NM_001256182:exon11:c.G7535A:p.R2512Q	p.R2512Q	D	D	D	3.285	5.15	28.3	.	Pathogenic/Likely_pathogenic	Likely_pathogenic	Pathogenic
16	89341518	89341518	G	A	exonic	ANKRD11	.	stopgain	ANKRD11:NM_001256183:exon10:c.C7552T:p.Q2518X,ANKRD11:NM_013275:exon10:c.C7552T:p.Q2518X,ANKRD11:NM_001256182:exon11:c.C7552T:p.Q2518X	p.Q2518X	.	.	.	.	5.15	56	.	Pathogenic	Pathogenic	VUS
16	89341514	89341514	T	A	exonic	ANKRD11	.	nonsynonymous SNV	ANKRD11:NM_001256183:exon10:c.A7556T:p.H2519L,ANKRD11:NM_013275:exon10:c.A7556T:p.H2519L,ANKRD11:NM_001256182:exon11:c.A7556T:p.H2519L	p.H2519L	D	D	D	3.375	5.15	29.9	.	Likely_pathogenic	Uncertain_significance	Pathogenic
16	89341506	89341506	C	T	exonic	ANKRD11	.	nonsynonymous SNV	ANKRD11:NM_001256183:exon10:c.G7564A:p.E2522K,ANKRD11:NM_013275:exon10:c.G7564A:p.E2522K,ANKRD11:NM_001256182:exon11:c.G7564A:p.E2522K	p.E2522K	D	D	D	3.211	5.16	32	.	Likely_pathogenic	Uncertain_significance	Pathogenic
16	89341364	89341364	T	C	exonic	ANKRD11	.	nonsynonymous SNV	ANKRD11:NM_001256183:exon11:c.A7571G:p.E2524G,ANKRD11:NM_013275:exon11:c.A7571G:p.E2524G,ANKRD11:NM_001256182:exon12:c.A7571G:p.E2524G	p.E2524G	D	D	D	3.317	5.16	33	.	Pathogenic	Likely_pathogenic	Pathogenic
16	89341346	89341346	C	G	exonic	ANKRD11	.	nonsynonymous SNV	ANKRD11:NM_001256183:exon11:c.G7589C:p.C2530S,ANKRD11:NM_013275:exon11:c.G7589C:p.C2530S,ANKRD11:NM_001256182:exon12:c.G7589C:p.C2530S	p.C2530S	D	T	T	3.163	5.16	28.5	.	Uncertain_significance	Uncertain_significance	VUS
16	89341344	89341344	C	T	exonic	ANKRD11	.	nonsynonymous SNV	ANKRD11:NM_001256183:exon11:c.G7591A:p.E2531K,ANKRD11:NM_013275:exon11:c.G7591A:p.E2531K,ANKRD11:NM_001256182:exon12:c.G7591A:p.E2531K	p.E2531K	D	D	D	3.229	5.16	32	.	Uncertain_significance	Uncertain_significance	Pathogenic
16	89341340	89341340	T	C	exonic	ANKRD11	.	nonsynonymous SNV	ANKRD11:NM_001256183:exon11:c.A7595G:p.Q2532R,ANKRD11:NM_013275:exon11:c.A7595G:p.Q2532R,ANKRD11:NM_001256182:exon12:c.A7595G:p.Q2532R	p.Q2532R	D	D	D	3.119	5.16	28.2	.	Uncertain_significance	Uncertain_significance	Pathogenic
16	89341328	89341328	C	T	exonic	ANKRD11	.	nonsynonymous SNV	ANKRD11:NM_001256183:exon11:c.G7607A:p.R2536Q,ANKRD11:NM_013275:exon11:c.G7607A:p.R2536Q,ANKRD11:NM_001256182:exon12:c.G7607A:p.R2536Q	p.R2536Q	D	D	D	3.285	4.2	29	.	Conflicting_interpretations_of_pathogenicity	Uncertain_significance	Pathogenic
16	89341317	89341317	G	A	exonic	ANKRD11	.	nonsynonymous SNV	ANKRD11:NM_001256183:exon11:c.C7618T:p.R2540W,ANKRD11:NM_013275:exon11:c.C7618T:p.R2540W,ANKRD11:NM_001256182:exon12:c.C7618T:p.R2540W	p.R2540W	D	D	D	3.08	5.16	32	.	Uncertain_significance	Uncertain_significance	Pathogenic
16	89341306	89341318	CCTGGCCGCCCGG	-	exonic	ANKRD11	.	stopgain	ANKRD11:NM_001256183:exon11:c.7617_7629del:p.C2539*,ANKRD11:NM_013275:exon11:c.7617_7629del:p.C2539*,ANKRD11:NM_001256182:exon12:c.7617_7629del:p.C2539*	p.C2539*	.	.	.	.	.	.	.	Pathogenic	Likely_pathogenic	VUS
16	89341264	89341264	C	T	exonic	ANKRD11	.	nonsynonymous SNV	ANKRD11:NM_001256183:exon11:c.G7671A:p.M2557I,ANKRD11:NM_013275:exon11:c.G7671A:p.M2557I,ANKRD11:NM_001256182:exon12:c.G7671A:p.M2557I	p.M2557I	P	T	T	2.815	5.16	25	.	Uncertain_significance	Uncertain_significance	VUS
16	89341224	89341224	G	A	exonic	ANKRD11	.	stopgain	ANKRD11:NM_001256183:exon11:c.C7711T:p.Q2571X,ANKRD11:NM_013275:exon11:c.C7711T:p.Q2571X,ANKRD11:NM_001256182:exon12:c.C7711T:p.Q2571X	p.Q2571X	.	.	.	.	4.97	58	.	Pathogenic	Pathogenic	VUS
16	89337317	89337317	C	T	exonic	ANKRD11	.	nonsynonymous SNV	ANKRD11:NM_001256183:exon12:c.G7714A:p.G2572S,ANKRD11:NM_013275:exon12:c.G7714A:p.G2572S,ANKRD11:NM_001256182:exon13:c.G7714A:p.G2572S	p.G2572S	D	T	D	2.333	4.53	26.5	.	Uncertain_significance	Uncertain_significance	VUS
16	89337296	89337296	G	A	exonic	ANKRD11	.	nonsynonymous SNV	ANKRD11:NM_001256183:exon12:c.C7735T:p.R2579C,ANKRD11:NM_013275:exon12:c.C7735T:p.R2579C,ANKRD11:NM_001256182:exon13:c.C7735T:p.R2579C	p.R2579C	D	D	D	3.597	1.02	25.1	.	Conflicting_interpretations_of_pathogenicity	Likely_benign	VUS
16	89337281	89337281	C	T	exonic	ANKRD11	.	nonsynonymous SNV	ANKRD11:NM_001256183:exon12:c.G7750A:p.A2584T,ANKRD11:NM_013275:exon12:c.G7750A:p.A2584T,ANKRD11:NM_001256182:exon13:c.G7750A:p.A2584T	p.A2584T	D	D	D	2.95	4.53	29.6	.	Likely_pathogenic	Uncertain_significance	Pathogenic
16	89337280	89337280	G	T	exonic	ANKRD11	.	nonsynonymous SNV	ANKRD11:NM_001256183:exon12:c.C7751A:p.A2584D,ANKRD11:NM_013275:exon12:c.C7751A:p.A2584D,ANKRD11:NM_001256182:exon13:c.C7751A:p.A2584D	p.A2584D	D	D	D	4.141	4.53	29	.	Likely_pathogenic	Uncertain_significance	Pathogenic
16	89337278	89337278	G	A	exonic	ANKRD11	.	nonsynonymous SNV	ANKRD11:NM_001256183:exon12:c.C7753T:p.R2585C,ANKRD11:NM_013275:exon12:c.C7753T:p.R2585C,ANKRD11:NM_001256182:exon13:c.C7753T:p.R2585C	p.R2585C	D	D	D	3.597	4.53	31	.	Uncertain_significance	Uncertain_significance	Pathogenic
16	89337273	89337273	C	-	exonic	ANKRD11	.	frameshift deletion	ANKRD11:NM_001256183:exon12:c.7758delG:p.Q2586Hfs*16,ANKRD11:NM_013275:exon12:c.7758delG:p.Q2586Hfs*16,ANKRD11:NM_001256182:exon13:c.7758delG:p.Q2586Hfs*16	p.Q2586Hfs*16	.	.	.	.	.	.	.	Uncertain_significance	Likely_pathogenic	VUS
16	89337242	89337242	T	A	exonic	ANKRD11	.	stopgain	ANKRD11:NM_001256183:exon12:c.A7789T:p.K2597X,ANKRD11:NM_013275:exon12:c.A7789T:p.K2597X,ANKRD11:NM_001256182:exon13:c.A7789T:p.K2597X	p.K2597X	.	.	.	.	4.53	54	.	Uncertain_significance	Pathogenic	VUS
16	89337232	89337232	C	T	exonic	ANKRD11	.	nonsynonymous SNV	ANKRD11:NM_001256183:exon12:c.G7799A:p.R2600H,ANKRD11:NM_013275:exon12:c.G7799A:p.R2600H,ANKRD11:NM_001256182:exon13:c.G7799A:p.R2600H	p.R2600H	D	D	D	3.375	4.53	28.2	.	Uncertain_significance	Uncertain_significance	Pathogenic
16	89337230	89337230	T	G	exonic	ANKRD11	.	nonsynonymous SNV	ANKRD11:NM_001256183:exon12:c.A7801C:p.M2601L,ANKRD11:NM_013275:exon12:c.A7801C:p.M2601L,ANKRD11:NM_001256182:exon13:c.A7801C:p.M2601L	p.M2601L	B	T	T	1.831	4.53	20.7	.	Likely_benign	Likely_benign	Benign
16	89337227	89337243	TCATGCGGTCATACTTG	-	exonic	ANKRD11	.	frameshift deletion	ANKRD11:NM_001256183:exon12:c.7788_7804del:p.D2596Efs*148,ANKRD11:NM_013275:exon12:c.7788_7804del:p.D2596Efs*148,ANKRD11:NM_001256182:exon13:c.7788_7804del:p.D2596Efs*148	p.D2596Efs*148	.	.	.	.	.	.	.	Likely_pathogenic	Pathogenic	VUS
16	89335066	89335066	G	T	exonic	ANKRD11	.	stopgain	ANKRD11:NM_001256183:exon13:c.C7812A:p.C2604X,ANKRD11:NM_013275:exon13:c.C7812A:p.C2604X,ANKRD11:NM_001256182:exon14:c.C7812A:p.C2604X	p.C2604X	.	.	.	.	-1.63	37	.	Likely_pathogenic	Uncertain_significance	VUS
16	89335064	89335064	A	C	exonic	ANKRD11	.	nonsynonymous SNV	ANKRD11:NM_001256183:exon13:c.T7814G:p.L2605R,ANKRD11:NM_013275:exon13:c.T7814G:p.L2605R,ANKRD11:NM_001256182:exon14:c.T7814G:p.L2605R	p.L2605R	D	D	D	3.964	2.88	23.1	.	Pathogenic/Likely_pathogenic	Uncertain_significance	Pathogenic
16	89335060	89335062	GAG	-	exonic	ANKRD11	.	nonframeshift deletion	ANKRD11:NM_001256183:exon13:c.7816_7818del:p.L2606del,ANKRD11:NM_013275:exon13:c.7816_7818del:p.L2606del,ANKRD11:NM_001256182:exon14:c.7816_7818del:p.L2606del	p.L2606del	.	.	.	.	.	.	.	Uncertain_significance	Uncertain_significance	VUS
16	89335056	89335056	G	A	exonic	ANKRD11	.	nonsynonymous SNV	ANKRD11:NM_001256183:exon13:c.C7822T:p.R2608W,ANKRD11:NM_013275:exon13:c.C7822T:p.R2608W,ANKRD11:NM_001256182:exon14:c.C7822T:p.R2608W	p.R2608W	B	D	D	3.08	3.23	23	.	Likely_pathogenic	Uncertain_significance	VUS
16	89335053	89335053	G	A	exonic	ANKRD11	.	stopgain	ANKRD11:NM_001256183:exon13:c.C7825T:p.Q2609X,ANKRD11:NM_013275:exon13:c.C7825T:p.Q2609X,ANKRD11:NM_001256182:exon14:c.C7825T:p.Q2609X	p.Q2609X	.	.	.	.	4.19	48	.	Pathogenic	Uncertain_significance	VUS
16	89335031	89335031	A	G	exonic	ANKRD11	.	nonsynonymous SNV	ANKRD11:NM_001256183:exon13:c.T7847C:p.L2616P,ANKRD11:NM_013275:exon13:c.T7847C:p.L2616P,ANKRD11:NM_001256182:exon14:c.T7847C:p.L2616P	p.L2616P	D	D	D	4.317	4.19	24.5	.	Uncertain_significance	Uncertain_significance	Pathogenic
16	89335023	89335023	C	A	exonic	ANKRD11	.	nonsynonymous SNV	ANKRD11:NM_001256183:exon13:c.G7855T:p.V2619L,ANKRD11:NM_013275:exon13:c.G7855T:p.V2619L,ANKRD11:NM_001256182:exon14:c.G7855T:p.V2619L	p.V2619L	D	D	D	2.989	4.07	24.1	.	Uncertain_significance	Uncertain_significance	Pathogenic
16	89335008	89335008	A	G	exonic	ANKRD11	.	nonsynonymous SNV	ANKRD11:NM_001256183:exon13:c.T7870C:p.W2624R,ANKRD11:NM_013275:exon13:c.T7870C:p.W2624R,ANKRD11:NM_001256182:exon14:c.T7870C:p.W2624R	p.W2624R	D	D	D	4.618	3.09	23.5	.	Uncertain_significance	Uncertain_significance	Pathogenic
16	89335005	89335005	G	A	exonic	ANKRD11	.	stopgain	ANKRD11:NM_001256183:exon13:c.C7873T:p.Q2625X,ANKRD11:NM_013275:exon13:c.C7873T:p.Q2625X,ANKRD11:NM_001256182:exon14:c.C7873T:p.Q2625X	p.Q2625X	.	.	.	.	4.19	45	.	Uncertain_significance	Uncertain_significance	VUS
16	89334989	89334989	-	CCTGCACCTTCAGCTGCCACTC	exonic	ANKRD11	.	frameshift insertion	ANKRD11:NM_001256183:exon13:c.7888_7889insGAGTGGCAGCTGAAGGTGCAGG:p.E2630Gfs*127,ANKRD11:NM_013275:exon13:c.7888_7889insGAGTGGCAGCTGAAGGTGCAGG:p.E2630Gfs*127,ANKRD11:NM_001256182:exon14:c.7888_7889insGAGTGGCAGCTGAAGGTGCAGG:p.E2630Gfs*127	p.E2630Gfs*127	.	.	.	.	.	.	.	Uncertain_significance	Uncertain_significance	VUS
16	89334951	89334951	C	T	exonic	ANKRD11	.	nonsynonymous SNV	ANKRD11:NM_001256183:exon13:c.G7927A:p.E2643K,ANKRD11:NM_013275:exon13:c.G7927A:p.E2643K,ANKRD11:NM_001256182:exon14:c.G7927A:p.E2643K	p.E2643K	D	D	D	3.211	4.21	25.9	.	Uncertain_significance	Uncertain_significance	Pathogenic
16	89334934	89334934	G	T	exonic	ANKRD11	.	stopgain	ANKRD11:NM_001256183:exon13:c.C7944A:p.Y2648X,ANKRD11:NM_013275:exon13:c.C7944A:p.Y2648X,ANKRD11:NM_001256182:exon14:c.C7944A:p.Y2648X	p.Y2648X	.	.	.	.	-2.48	35	.	Likely_pathogenic	Uncertain_significance	VUS
16	89334933	89334933	C	T	exonic	ANKRD11	.	nonsynonymous SNV	ANKRD11:NM_001256183:exon13:c.G7945A:p.V2649M,ANKRD11:NM_013275:exon13:c.G7945A:p.V2649M,ANKRD11:NM_001256182:exon14:c.G7945A:p.V2649M	p.V2649M	D	D	D	3.016	3.41	22.8	.	Likely_pathogenic	Uncertain_significance	VUS
